# Supplementary material for: Effects of Carbon/Nitrogen Ratio on Growth, Intestinal Microbiota and Metabolome of Shrimp (Litopenaeus vannamei)
Source: Front Microbiol. 2020 Apr 15;11:652. doi: 10.3389/fmicb.2020.00652 (PMC7176362; doi:10.3389/fmicb.2020.00652)
Supplement: Supplementary file 2 [file Data_Sheet_2.xls]

## Sheet: Group B and A
Table S2 Different metabolites between different groups. A, Ori; B, CN6; C, CN10; D, CN15.
Metabolites	A1	A2	A3	A4	A5	B1	B2	B3	B4	B5	FoldChange(B/A)	P value
LysoPC(22:1(13Z))	366.296	361.196	303.328	354.142	471.461	539.304	741.979	481.358	489.57	563.053	1.5165	0.00797083
LysoPC(20:5(5Z,8Z,11Z,14Z,17Z))	10627.5	11039	7432.57	9791.18	12797.1	19524.3	15432.4	28069.6	25773.6	22200	2.14752	0.00114178
LysoPC(22:5(4Z,7Z,10Z,13Z,16Z))	2839.79	3094.76	1951.51	2490.97	2869.04	1669.18	1152.94	2096.75	1924.38	1710.81	0.645781	0.00624438
Tetracosanoic acid	780.798	901.236	988.832	1006.79	557.142	1694.61	1897.95	1034.01	1597.71	1556.07	1.83724	0.00266416
omega-hydroxy behenic	73.4159	98.2303	134.517	132.243	23.2028	697.491	641.45	123.287	556.684	504.728	5.46705	0.00394941
LysoPC(16:1(9Z))	5107.77	4744.49	3391.13	4170.42	5047.94	8988.8	3959.24	10945.5	6770.46	7666	1.70646	0.0301596
PC(15:1(9Z)/0:0)	2020.49	1825.63	1288.12	1583.77	1907.24	3373.89	1541.38	4180.62	2519.76	2903.91	1.68338	0.032943
Methyl jasmonate	167.366	167.523	112.872	150.392	149.945	95.5987	47.1795	58.5706	89.0765	72.6063	0.485273	0.000445835
Hypoxanthine	2660.66	2601.47	2132.45	2014.72	2362.57	2876.81	3333.66	3043.14	2890.03	3035.91	1.28948	0.00195183
Glycitein	60.5314	66.0781	93.2793	36.3646	69.3645	17.9255	4.80963	10.7586	10.7702	11.066	0.169923	0.000412013
Kaempferol	0.0246896	0	0.271464	0	0	88.6787	88.4695	141.276	112.282	107.677	1817.92	3.87518e-06
(22R)-22-hydroxy-24,25,26,27-tetranorvitamin D3 / (22R)-22-hydroxy-24,25,26,27-tetranorcholecalciferol	149.376	126.735	123.354	76.4017	117.054	59.9595	36.2837	76.3425	59.1855	57.9428	0.488622	0.00200261
1alpha-hydroxy-26,27-dimethylvitamin D3 / 1alpha-hydroxy-26,27-dimethylcholecalciferol	191.365	192.719	247.335	161.585	141.229	130.002	92.7821	83.9925	126.566	108.336	0.579811	0.00448933
Apigenin	217.112	272.864	370.629	276.747	194.507	160.97	18.6031	89.5399	74.6973	85.9526	0.322679	0.00145435
PE(P-16:0/0:0)	136.683	154.244	267.045	211.866	281.376	386.382	483.497	614.783	459.827	486.122	2.31219	0.000370268
3-Hydroxydodecanoic acid	164.869	187.021	205.094	131.052	120.184	413.2	301.178	540.443	143.82	349.66	2.16315	0.0232947
PC(13:0/0:0)	754.17	699.8	527.555	530.908	641.722	1184.88	615.478	1348.9	895.722	1011.25	1.60304	0.0212872
PE(16:0/0:0)	4868.38	5736.44	3187.55	4574.65	4130.14	7476.12	4114.49	6099.14	6886.22	6143.99	1.3655	0.0482681
Glycogen	199.24	261.159	392.462	440.779	590.044	39.9606	31.2782	61.635	22.2519	38.7814	0.10294	0.00121041
Maltotriose	52.3112	69.3584	113.466	93.6362	194.271	12.2644	6.93416	10.0935	5.54837	8.7101	0.0832637	0.00470188
Hypoxanthine	517.353	479.787	414.43	388.98	468.175	524.088	636.581	525.766	486.508	543.236	1.19723	0.0304961
SM(d18:1/16:0)	10999.8	12776.7	10440.1	9798.87	10288.2	12891.2	18117.2	10198.8	19920.8	15282	1.40709	0.0414682
Palmitoylethanolamide	337.566	218.196	363.024	291.917	372.063	945.994	409.003	976.339	376.083	676.854	2.1382	0.0245922
30:6(12Z,15Z,18Z,21Z,24Z,27Z)	211.473	256.761	600.617	683.407	425.755	248.678	94.1053	185.81	154.895	170.872	0.392267	0.024497
Avermectin B2b	121.756	163.747	322.685	388.074	186.987	85.9742	12.4709	74.1156	28.9025	50.3658	0.212829	0.00749914
cholacalcioic acid / 25,26,27-trinorvitamin D3 24-carboxylic acid / 25,26,27-trinorcholecalciferol 24-carboxylic acid	310.833	324.721	573.04	590.696	568.2	96.9513	137.615	132.263	146.604	128.358	0.271085	0.00066986
LysoPC(20:5(5Z,8Z,11Z,14Z,17Z))	3527.51	3945.72	2277.31	4323.18	3136.07	4979.85	3648.88	5806.98	7437.87	5468.39	1.58875	0.0211038
LysoPC(16:1(9Z))	3329.74	3169.24	2161.4	2618.98	3426.28	7509.67	2732.87	10095.4	5740.58	6519.64	2.21671	0.0190411
Theonellasterol C	218.486	268.359	585.585	660.841	419.837	249.798	102.467	193.116	175.174	180.139	0.418322	0.0230369
Adenosine monophosphate	261.19	403.004	99.6393	157.598	71.7851	445.053	592.393	169.949	945.222	538.154	2.70915	0.0403503
PI(18:2(9Z,12Z)/0:0)	5.59712	6.13832	19.0118	22.0468	15.3624	83.871	39.8132	99.238	93.5422	79.1161	5.804	0.000333212
LysoPC(24:1(15Z))	81.2553	90.5575	101.182	104.21	119.872	213.983	182.334	128.598	169.126	173.51	1.74531	0.00121975
5-HEPE	1835.22	1669.08	1569.17	848.268	1665.87	2367.72	1463.47	3665.58	2580.54	2519.33	1.66016	0.0334102
LysoPC(20:4(5Z,8Z,11Z,14Z))	12162.8	11802.7	7354.92	9381.04	12007.2	14112.4	12289.8	17722	15549.4	14918.4	1.41518	0.00975184
LysoPC(20:3(5Z,8Z,11Z))	1312.44	1285.21	985.351	908.031	1064.78	918.898	560.067	1081.08	794.124	838.543	0.754655	0.0484984
PC(P-15:0/0:0)	410.164	453.958	788.715	596.262	867.998	891.881	1385.56	1520.97	716.836	1128.81	1.81068	0.0199075
PE(22:1(13Z)/22:6(4Z,7Z,10Z,13Z,16Z,19Z))	683.491	653.628	375.719	577.979	631.828	957.096	1242.77	945.661	1060.91	1051.61	1.79907	0.000289274
LysoPC(P-16:0)	1064.31	1214.12	1966.73	1759.11	2148.4	2090.33	3278.52	3451.62	2049.94	2717.6	1.66669	0.0164575
PC(O-14:0/0:0)	457.321	588.088	937.801	734.372	951.297	1375.48	1611.83	2263.44	802.051	1513.2	2.06221	0.0152021
PE(22:6(4Z,7Z,10Z,13Z,16Z,19Z)/0:0)	6463.06	8106.45	4567.56	6526.19	5839.01	12528	6144.45	8920.76	13055.3	10162.1	1.61292	0.0234131
Glyceric acid	1602.1	1555.11	1673.95	1611.99	1927.87	1135.98	972.903	1308.13	745.761	1040.69	0.621604	0.000535552
PC(O-12:0/O-2:0)	298.081	409.871	671.824	476.527	707.106	1228.22	1168.76	2450.91	578.97	1356.71	2.64631	0.0276728
PI(20:5(5Z,8Z,11Z,14Z,17Z)/0:0)	17349.2	25950.8	16809	14838.9	20521.9	40333.8	17347.3	38745.1	27900.5	31081.7	1.62783	0.0306225
PC(14:0/P-18:0)	1258.65	1452.35	1345.51	1104.53	1189.72	1580.27	2274.04	1448.63	2618.17	1980.28	1.55909	0.0133558
PE(20:5(5Z,8Z,11Z,14Z,17Z)/0:0)	8645.31	10233.5	5979.66	7686.97	8447.38	16716.7	7952.36	14437	15291.2	13599.3	1.65874	0.0114594
Genistein	76.4634	70.1123	95.2931	224.722	232.741	22.0647	28.7148	19.2485	49.289	29.8292	0.21327	0.0175729
Campesterol	424.342	518.725	1112.18	1256.7	812.266	483.077	195.534	370.137	332.629	345.344	0.418679	0.0214287
1b,3a,12a-Trihydroxy-5b-cholanoic acid	0.839483	0.372109	0.443717	0.47607	0.342282	595.155	481.513	611.827	684.091	593.146	1198.92	8.3479e-08
L-Tyrosine	3719.89	4268.5	3731.97	4078.39	2470.11	2849.85	2662.11	1576.01	3437.89	2631.47	0.720206	0.0466309
Maltotetraose	191.385	256.768	326.519	678.596	454.823	100.277	149.585	104.571	121.347	118.945	0.311686	0.0161997
24-hydroxy-tetracosanoic acid	213.774	286.217	335.724	360.511	111.988	997.136	931.917	287.302	1114	832.588	3.18216	0.00531644
PS(O-20:0/22:4(7Z,10Z,13Z,16Z))	222.817	230.808	137.415	136.943	169.454	654.625	509.656	781.04	521.973	616.823	3.43658	3.69615e-05
Cer(d18:2/16:0)	173.904	220.708	108.005	179.864	214.833	90.3182	126.117	108.243	111.451	109.032	0.607549	0.0097926
PC(O-12:0/O-1:0)	255.704	323.74	520.058	392.461	523.476	727.753	832.276	1284.85	396.238	810.28	2.01018	0.0277442
PA(16:0/0:0)	86.3658	86.0097	78.4275	72.3998	86.0589	204.111	120.944	122.629	111.849	139.883	1.70897	0.00895146
PC(18:4(6Z,9Z,12Z,15Z)/P-16:0)	2533.35	2542.22	1650.23	1768.81	1823.96	3365.18	3494.1	3188.13	3824.37	3467.95	1.68044	0.000223283
PC(18:4(6Z,9Z,12Z,15Z)/22:6(4Z,7Z,10Z,13Z,16Z,19Z))	234.503	209.186	64.961	279.503	184.35	303.273	1035.78	516.862	828.876	671.197	3.45088	0.00658293
3-Pyridylacetic acid	1733.18	1945.41	1431.38	1409.6	1617.58	2195.41	2043.72	2569.41	2806.49	2403.76	1.47703	0.00167594
15-Deoxy-d-12,14-PGJ2	12.424	7.48094	8.23044	9.23298	10.3653	116.566	35.0242	125.606	48.9507	81.5369	8.54081	0.00383376
Genistein 7-O-glucoside-6''-malonate	62.4464	61.3	86.9621	175.898	165.762	5.79155	9.61212	4.00089	46.6135	16.5045	0.149398	0.00727034
PI(18:4(6Z,9Z,12Z,15Z)/0:0)	168.548	205.334	303.648	205.836	367.613	343.16	420	438.685	981.819	545.916	2.18196	0.0384725
24-hydroxy-10Z-tetracosenoic acid	185.552	199.715	230.148	210.13	116.68	759.795	543.083	134.006	431.476	467.09	2.47865	0.0265833
Phenylpyruvic acid	601.728	684.491	598.609	652.082	389.915	454.994	421.088	252.207	547.248	418.884	0.715595	0.0450778
cholesta-5,7,8(14),22E-tetraen-3-one	77.2997	99.5477	229.845	318.014	179.839	546.887	218.251	648.99	421.311	458.86	2.53641	0.0108332
PE(20:5(5Z,8Z,11Z,14Z,17Z)/24:1(15Z))	467.685	500.583	305.916	340.358	393.839	513.33	551.159	416.812	590.885	518.046	1.28971	0.0377235
Glycerophosphocholine	275.105	260.373	203.216	119.296	166.117	81.8954	36.6787	28.8848	98.536	61.4987	0.300255	0.00200818
PC(14:0/P-16:0)	882.41	1051.55	845.617	707.696	778.974	988.791	1151	903.117	1292.96	1083.97	1.2704	0.0313692
2,8-Dihydroxy-3,9,10-trimethoxypterocarpan	162.35	198.673	275.778	261.084	461.466	11.8844	19.8752	15.5453	17.3726	16.1694	0.0594745	0.00112718
PE(20:2(11Z,14Z)/0:0)	355.493	415.358	295.521	282.371	312.04	205.988	176.099	206.87	194.597	195.888	0.589747	0.000578527
SM(d18:0/14:0)	868.961	1115.89	865.618	758.354	831.758	999.137	980.994	1107.24	1507.41	1148.7	1.29341	0.0493905
(+)-C27-Phthienoic acid	0	0	0.507405	0	0	53.4573	83.1981	37.9772	55.1057	57.4346	565.964	4.95186e-05
Puerarin	48.6193	45.7605	81.3775	132.515	178.82	5.25777	10.532	6.26345	20.757	10.7026	0.109862	0.00992125
2-dodecenal	290.424	305.609	292.561	278.31	365.317	425.92	382.248	404.006	558.984	442.79	1.44493	0.00415422
PE(18:4(6Z,9Z,12Z,15Z)/24:1(15Z))	1445.6	1674.04	980.461	1253.73	1167.9	1613.77	1769.13	1507.52	1862.17	1688.15	1.29425	0.0208342
Dehydroergosterol	222.799	262.59	573.075	749.947	442.832	1355.79	495.713	1940.26	884.474	1169.06	2.59648	0.0246496
Tauroursodeoxycholic acid	30.7528	32.9265	29.677	57.1302	36.2276	92.3235	110.371	109.756	314.799	156.813	4.19927	0.0199716
PI(20:5(5Z,8Z,11Z,14Z,17Z)/0:0)	849.694	1259.08	779.404	657.569	907.86	2286.89	1045.67	2204.93	2167.55	1926.26	2.16258	0.00321276
PE(18:2(9Z,12Z)/0:0)	1871.27	2068.01	1634.31	2257.41	2327.05	3799.47	2267.37	3045.39	3517.4	3157.41	1.55414	0.00456825
PC(22:5(4Z,7Z,10Z,13Z,16Z)/P-18:0)	110.992	75.4538	116.846	85.1756	159.009	227.367	242.313	402.046	193.337	266.266	2.43176	0.00373011
19,20-DiHDPA	587.46	561.312	493.312	474.634	564.301	297.547	230.205	435.024	334.348	324.281	0.604772	0.000701834
Maltotriose	1196.75	1630.26	2631.11	2217.14	4009.89	439.726	412.73	292.413	458.865	400.933	0.171557	0.00402132
Eicosenoic acid	30.5811	40.5215	62.9972	66.0254	49.9664	200.549	74.0629	141.916	113.311	132.46	2.64823	0.00520897
LysoPC(20:3(5Z,8Z,11Z))	1998.15	1850.32	1484.44	1420.67	1642.67	1197.02	984.316	1323.15	1116.84	1155.33	0.688004	0.00263714
LysoPC(22:4(7Z,10Z,13Z,16Z))	124.903	138.45	95.9332	131.997	87.6752	61.8214	42.4072	51.4067	79.3514	58.7467	0.507349	0.00131759
12a-Hydroxyisomillettone	72.6204	76.5827	105.538	103.249	172.762	15.8293	30.0891	27.6081	38.4336	27.99	0.263683	0.00272989
Scyphostatin A	65.9505	63.9469	104.041	101.914	102.258	131.603	171.89	183.321	119.856	151.668	1.73093	0.00280244
Chenodeoxycholic acid	1925.42	1738.64	3044.3	3430.96	2980.87	6667.14	4146.32	6100.24	4598.6	5378.08	2.04954	0.00132488
chola-4,6-dien-24-oic acid	245.689	202.837	257.269	375.951	166.103	665.912	379.9	669.947	466.362	545.53	2.18588	0.00216826
heptadecanal	168.208	151.784	192.01	206.366	99.0111	384.454	238.034	186.784	277.246	271.63	1.66159	0.0202735
SM(d16:1/17:0)	1101.48	1307.97	1074.16	1404.74	1386.02	1501.27	1845.14	1243.28	2062.38	1663.02	1.32525	0.0317241
PE(22:1(11Z)/0:0)	343.144	392.765	292.66	311.167	231.929	279.894	159.205	222.301	260.871	230.567	0.733513	0.0379406
Retinyl beta-glucuronide	182.201	220.8	427.776	555.547	368.824	16.1479	3.67281	9.004	14.7696	10.8986	0.0310474	0.00109031
PE(20:5(5Z,8Z,11Z,14Z,17Z)/20:5(5Z,8Z,11Z,14Z,17Z))	245.201	244.205	107.778	258.174	215.97	363.169	653.693	276.47	557.964	462.824	2.16005	0.00900642
CE(18:0)	47.3085	40.1315	47.0571	26.1266	65.0978	629.916	122.968	1084.97	62.2027	475.015	10.5221	0.0495065
Pueraria glycoside 1	201.626	189.06	260.781	608.122	626.864	53.2278	85.2232	54.8354	143.215	84.1254	0.222972	0.0191074
PC(16:0/P-18:1(11Z))	5129.7	4959.86	3465.33	3703.05	3687.68	5155.89	5658.52	5086.95	6631.59	5633.24	1.34473	0.0121747
podocarpic acid	135.493	197.767	305.771	357.069	237.261	42.1281	57.2558	31.6575	75.2758	51.5793	0.2091	0.00118175
PE(22:2(13Z,16Z)/0:0)	66.8704	82.1539	106.708	73.5933	119.416	182.723	130.707	352.202	108.28	193.478	2.15579	0.0456952
PC(18:4(6Z,9Z,12Z,15Z)/20:5(5Z,8Z,11Z,14Z,17Z))	75.2113	61.208	38.5139	78.4411	51.8803	73.4537	177.794	162.192	185.614	149.763	2.45309	0.00321349
Tauroursodeoxycholic acid	1532.46	1452.34	1380.39	2985.68	2026.77	4069.03	5136.53	4905.47	10909.9	6255.22	3.33518	0.00807821
PC(15:0/22:2(13Z,16Z))	865.532	903.433	540.447	632.669	641.042	1121.98	1426.07	1069.74	1429.65	1261.86	1.76084	0.000737215
PE(14:0/18:2(9Z,12Z))	63.5464	49.9364	101.618	57.546	95.7447	136.854	155.996	226.359	61.3062	145.129	1.96976	0.0354903
2-hydroxy-tricosanoic acid	37.9707	44.2918	49.0106	53.0492	13.0126	199.206	193.459	52.7344	188.134	158.384	4.01306	0.00294927
Inophyllolide chromanol	375.082	325.987	275.701	290.654	299.798	164.261	218.677	199.512	223.122	201.393	0.642516	0.000560112
Farnesyl pyrophosphate	200.329	140.51	68.8956	131.684	83.2132	228.766	224.615	177.984	278.05	227.354	1.8199	0.00662633
Cytidine	2078.45	2333.97	1986.16	1499.49	1441.42	1051.07	873.217	412.929	1538.11	968.832	0.518676	0.0069059
L-Leucine	12.605	14.9239	13.5817	15.8252	18.2656	85.3648	60.5462	53.5094	123.431	80.7129	5.36644	0.00068488
Ornithine	248.05	221.302	154.609	226.467	168.19	231.11	289.062	414.207	500.046	358.606	1.76026	0.0151726
Hydroxyeicosatetraenoic acid	63.2431	52.0919	57.6391	54.1587	55.9495	301.364	139.48	183.641	58.2075	170.673	3.01455	0.0198989
Enkephalin L	146.149	194.537	173.642	205.606	194.989	267.422	327.133	186.346	367.828	287.182	1.56944	0.0121669
Scillirosidin	3557.03	3037.28	2918.95	2464.46	3442.56	810.432	3074.21	1322.45	2125.21	1833.07	0.594371	0.0196099
PI(20:2(11Z,14Z)/22:6(4Z,7Z,10Z,13Z,16Z,19Z))	37.1626	30.6712	68.6158	50.2185	67.4744	71.9589	210.664	91.298	411.616	196.384	3.86366	0.0439212
3Z,6Z,9Z,12Z,15Z-Pentacosapentaene	16.4177	17.8011	25.19	27.8098	33.8786	122.773	52.9904	141.855	30.7323	87.0878	3.59578	0.0172387
Germacrene B	779.787	812.603	792.926	618.182	742.368	899.346	807.547	917.086	823.823	861.951	1.15054	0.0239521
PC(18:4(6Z,9Z,12Z,15Z)/22:6(4Z,7Z,10Z,13Z,16Z,19Z))	189.046	161.598	60.1339	219.157	159.773	217.03	560.123	320.236	427.136	381.131	2.41312	0.00751834
PE(P-19:1(12Z)/0:0)	121.483	93.9668	46.379	54.6037	51.6718	24.1553	16.2846	14.7216	6.02806	15.2974	0.207786	0.00449751
Alpha-N-Phenylacetyl-L-glutamine	218.959	219.163	234.911	208.882	234.812	106.949	154.693	138.116	155.009	138.692	0.620974	3.12433e-05
Myrtucommulone A	57.8026	97.8673	210.443	231.288	168.949	27.1397	15.1054	0.0218987	26.463	17.1825	0.112106	0.00354227
3'-Hydroxy-3,5,8,4',5'-pentamethoxy-6,7-methylenedioxyflavone	114.123	136.595	188.615	130.663	187.629	9.47526	8.40042	9.10831	15.5137	10.6244	0.0701167	1.67435e-05
PE(18:2(9Z,12Z)/24:1(15Z))	155.215	159.502	94.6596	105.608	128.681	232.222	259.976	226.097	251.264	242.39	1.88288	4.6204e-05
PC(O-14:1(1E)/0:0)	280.849	214.245	123.256	125.241	178.456	92.6863	95.8233	73.8284	44.1867	76.6312	0.415549	0.00828608
beta-tocotrienol	37.7831	39.6519	45.6039	49.3733	58.4411	201.101	80.6458	341.555	59.2421	170.636	3.69576	0.0389126
3Z,6Z,9Z-Pentacosatriene	27.4057	29.6539	43.7608	48.5664	35.3067	133.174	146.67	112.109	184.465	144.104	3.90117	2.5898e-05
PA(21:4(6Z,9Z,12Z,15Z)/0:0)	2459.53	2895.77	4443.96	4260.2	3913.43	8686.95	6503.42	6257.46	10612.3	8015.03	2.22976	0.001049
APGPR Enterostatin	189.756	209.823	230.259	168.854	225.378	524.548	325.787	428.38	334.81	403.381	1.9695	0.000776762
L-Acetylcarnitine	80.2258	95.9264	113.031	111.724	76.4691	180.059	168.753	135.06	176.219	165.023	1.72843	0.000230209
MGDG(18:3(9Z,12Z,15Z)/18:4(6Z,9Z,12Z,15Z))	208.748	218.553	274.122	192.079	304.575	212.553	1156.26	603.276	816.64	697.181	2.90958	0.0181334
Hydroxycotinine	521.712	471.583	395.067	488.01	421.954	343.216	310.584	287.488	464.933	351.555	0.764808	0.0220027
Kazinol E	456.465	599.998	905.372	914.993	516.76	140.541	140.903	113.217	328.212	180.718	0.266264	0.0014192
20-acetoxy-clavulone I	83.3047	110	132.787	101.576	101.192	717.467	308.554	440.689	122.821	397.383	3.75698	0.017056
PC(18:4(6Z,9Z,12Z,15Z)/P-18:1(11Z))	224.697	230.239	150.245	169.337	159.396	274.391	252.374	221.848	257.955	251.642	1.34724	0.00898547
30:5(15Z,18Z,21Z,24Z,27Z)	32.3289	45.0873	65.9668	80.519	64.9402	220.622	169.892	120.031	107.024	154.392	2.67261	0.00218385
PA(O-16:0/15:0)	282.982	244.951	214.537	129.35	223.512	123.475	32.9258	237.796	46.6693	110.216	0.503119	0.0396107
Myristic acid	2918.76	2695.81	2594.36	2293.6	2295.39	6880.08	3289.24	6411.27	2710.14	4822.68	1.88417	0.0263083
Behenic acid	882.757	845.608	889.07	939.16	429.165	1490.49	2023.12	1061.19	1487.76	1515.64	1.90132	0.00384614
Phytanic acid	1924.95	1785.47	1776.3	1850.23	995.577	2278.16	3398.89	1536.04	2639.64	2463.18	1.47805	0.0496345
Succinyladenosine	2042.59	1804.83	1009.93	1094.9	1260.04	665.263	1131.48	512.793	1140.04	862.394	0.597865	0.0414466
5beta-Cyprinolsulfate	4279.16	4611.38	8090.59	8130.76	6504.39	2419.22	1705.09	2202.91	1743.23	2017.61	0.319078	0.000858841
6-Farnesyl-3',4',5,7-tetrahydroxyflavanone	111.05	111.97	123.75	93.5132	127.864	383.991	195.512	443.754	155.418	294.669	2.59324	0.0108384
L-Tryptophan	1648.98	1809.81	1581.63	1566.21	1587.55	1419.5	1501.08	1145.2	1630.31	1424.02	0.868923	0.0465054
Dodecanoylcarnitine	48.3461	40.2118	52.8033	60.5792	62.6221	882.905	298.504	224.603	232.424	409.609	7.74125	0.0198532
Inosinic acid	68.4394	86.7114	22.9876	27.6949	10.2371	370.831	495.895	24.6524	738.799	407.544	9.43083	0.0138663
digitoxin	46.7913	49.0766	95.1115	112.762	92.6549	25.8037	19.163	27.2446	12.8834	21.2737	0.268338	0.00263659
Nervonic acid	2458.76	2930.27	3198.1	3393.08	3163.6	6790.84	5742.16	4763.93	4383.27	5420.05	1.78953	0.000689597
Proline betaine	233.553	232.87	229.273	244.586	227.056	359.566	369.215	297.79	389.756	354.082	1.51662	5.64367e-05
Enkephalin L	160.296	194.418	169.867	169.773	140.892	208.045	254.206	161.251	315.686	234.797	1.40556	0.0362155
2,7-dimethyl-6-nonenoic acid	1138	1050.09	1497.91	671.42	2183.62	408.342	603.448	588.395	345.197	486.346	0.371765	0.0134114
trans-4-methoxy-4'-nitrostilbene oxide	47.5196	40.3746	13.489	19.8705	20.072	112.413	72.7315	109.747	60.2813	88.7932	3.14144	0.00106436
Hexacosanoic acid	242.116	265.289	236.463	294.51	198.642	322.857	440.678	220.747	424.941	352.306	1.42401	0.0392278
Okanin 4'-(6''-acetylglucoside)	91.3609	104.452	140.623	130.89	174.992	9.58436	8.45204	7.76904	15.6586	10.366	0.080692	4.19739e-05
Erucic acid	6321.2	5691.1	5604.46	4957.75	6853.6	20179.5	11465	22733.9	7849.98	15557.1	2.64324	0.00786458
PC(O-11:1(10E)/2:0)	875.663	446.318	497.322	317.336	628.098	894.205	825.704	2629.97	1063.14	1353.25	2.44735	0.0490321
PC(15:1(9Z)/0:0)	1899.8	2039.5	1537.06	2277.79	2375.79	3094.31	2479.5	2382.01	3136.57	2773.1	1.36876	0.00817171
Retinoic acid	143.01	100.052	92.7997	43.779	127.258	204.845	96.0752	493.708	281.992	269.155	2.65492	0.0372634
9-hexacosenoic acid	123.316	163.725	270.239	291.345	89.0064	568.854	751.815	305.134	529.583	538.846	2.87344	0.00258587
N-(1,1-dimethyl-2-hydroxy-ethyl) arachidonoyl amine	21.1651	28.0414	33.0428	46.6752	34.6016	149.642	53.0255	214.885	57.0873	118.66	3.62817	0.0227334
C25:4 Highly branched isoprenoid A	6.39749	5.59043	11.1032	19.8601	12.123	79.2148	82.3092	70.4502	55.4185	71.8482	6.52285	3.0888e-06
Euchrenone b5	275.657	255.076	241.854	230.236	241.107	146.27	214.173	159.703	161.442	170.397	0.684914	0.000504682
PA(P-16:0/20:5(5Z,8Z,11Z,14Z,17Z))	17093.8	17763.9	15256.7	14278	14723.5	14835	11468.4	14975.6	12789.2	13517.1	0.854258	0.04067
7-Ethyl-3,11-dimethyl-1,3Z,6E,10-tridecatetraene	6263.64	5737.95	5230.93	3163.85	4817.7	4121.13	2126.06	4771.41	2479.62	3374.56	0.669181	0.0499231
stigmast-5-en-3beta-ol 3-0-beta-D-glucopyranoside	276.436	321.396	314.743	353.857	332.347	630.906	475.016	923.51	384.305	603.434	1.88717	0.0153835
PI(16:0/18:0)	32.09	30.5524	87.789	99.2646	106.005	0.336898	1.67557	4.79435	0.701831	1.87716	0.0263868	0.00304276
1b,3a,12a-Trihydroxy-5b-cholanoic acid	359.36	367.618	609.103	636.228	617.655	104.859	148.059	135.886	161.423	137.557	0.265557	0.000341681
8Z-decen-4,6-diynoic acid	38.7345	64.4194	96.0396	120.9	50.5092	702.159	121.758	463.665	319.188	401.693	5.41946	0.00913577
Pentadecanoic acid	279.041	244.04	249.205	205.293	248.919	374.294	292.011	380.361	248.335	323.75	1.31981	0.0216946
Prostaglandin F2a	89.1662	79.6038	75.6312	41.2809	107.168	27.6335	19.8892	36.0736	13.5048	24.2753	0.308964	0.00145017
L-Palmitoylcarnitine	261.791	232.093	229.682	266.37	205.578	569.008	563.769	550.528	363.298	511.651	2.13988	0.000136593
Bombykol	226.891	348.9	307.257	268.039	213.424	433.954	389.264	484.416	512.852	455.122	1.66771	0.000545172
PG(21:0/0:0)	0.0324428	0	0.417919	0.0960438	0.916522	340.558	62.7995	26.1453	271.341	175.211	598.837	0.019093
L-Acetylcarnitine	478.141	356.446	336.656	400.359	426.205	169.842	190.617	106.452	140.474	151.846	0.380032	2.65693e-05
Scutellarein 7-xylosyl-(1->2)-xyloside	90.4809	147.192	138.285	150.633	107.522	4.19241	0.782008	0	4.84943	2.45596	0.0193654	6.03462e-06
PA(22:0/0:0)	118.259	188.061	331.799	213.75	348.225	628.207	565.186	1044.91	399.839	659.535	2.74785	0.00649311
PI(O-18:0/15:0)	43.1218	37.5521	23.7972	41.6856	40.3495	150.143	62.9191	149.132	54.6405	104.209	2.7937	0.0118976
PG(20:3(8Z,11Z,14Z)/0:0)	32.918	49.2632	81.6539	60.5404	55.4327	0.538057	1.5766	0.301901	6.20227	2.15471	0.0385033	0.000148686
14-hydroxy-12-tetradecenoic acid	119.479	167.516	195.346	110.99	108.243	977.198	324.595	1266.31	105.237	668.334	4.7631	0.0371132
PG(20:3(8Z,11Z,14Z)/0:0)	45.2191	71.9346	133.171	100.796	73.0274	13.3639	9.42322	3.78155	26.2083	13.1942	0.155538	0.00163635
10-oxo-docosanoic acid	21.6368	24.7476	38.9328	23.8859	15.0376	158.246	73.0655	46.4513	93.1448	92.7268	3.73174	0.00702446
Isochamanetin	426.599	406.333	424.695	406.137	484.899	302.487	383.879	317.771	315.035	329.793	0.767438	0.00114821
Tetradecanoylcarnitine	34.3521	32.5323	33.6451	37.5817	27.8244	142.827	125.127	144.271	78.1358	122.59	3.69391	7.55529e-05
C22-PGF4alpha	179.904	138.792	191.636	120	246.24	68.624	60.0966	97.1109	38.2576	66.0223	0.376594	0.00185076
Estrone 3-glucuronide	157.133	133.151	173.6	130.239	230.03	73.7616	106.061	115.058	63.1584	89.5098	0.543042	0.00637361
9-octadecenal	427.434	580.748	548.978	586.246	410.908	760.517	726.192	488.916	850.011	706.409	1.38278	0.0245802
2,5-undecadienal	740.037	775.568	471.288	449.634	575.502	362.163	182.191	191.696	408.589	286.16	0.475028	0.00446646
5-Ethyl-3-methyl-2E,4E,6E-nonatriene	229.223	254.452	237.067	272.168	227.973	290.866	373.136	223.99	409.079	324.268	1.328	0.0428333
5-Methoxytryptophol	622.959	477.219	480.088	512.561	552.783	205.937	345.999	183.076	230.07	241.271	0.455983	7.80283e-05
Dodecanedioic acid	2036.55	2132.99	2905.49	1508.6	2086.1	1411.98	1176.67	1273.81	1059.16	1230.4	0.576586	0.00444857
10-Hydroxy-3,7-dimethyl-2E,6E-decadienoic acid	237.151	131.897	160.435	82.3715	264.9	70.5482	81.3086	123.849	96.659	93.0911	0.530885	0.0456151
Methyl jasmonate	239.55	229.619	161.698	215.261	217.215	138.861	74.2094	94.5281	120.865	107.116	0.503675	0.00030351
5,7-Dihydroxy-3',4'-dimethoxy-5'-prenylflavanone	194.049	223.298	189.302	178.896	226.966	170.733	141.369	129.222	154.03	148.839	0.734997	0.00187182
PG(O-16:0/16:1(9Z))	421.824	408.773	342.706	214.139	316.43	264.268	164.78	238.373	235.23	225.663	0.662205	0.0224219
LysoPC(18:4(6Z,9Z,12Z,15Z))	194.263	163.932	94.7037	208.781	197.945	314.296	255.113	539.576	545.831	413.704	2.40631	0.00454936
MG(0:0/20:5(5Z,8Z,11Z,14Z,17Z)/0:0)	1159.07	974.152	752.336	883.53	1227.39	1275.72	1093.1	2304.2	1519.12	1548.04	1.54913	0.0401659
PG(13:0/0:0)	154.625	71.6335	108.783	32.6856	120.96	24.3538	30.6002	34.5453	15.0795	26.1447	0.2675	0.00978683
(25R)-1beta,3alpha,7alpha-trihydroxy-5beta-cholestan-27-oyl taurine	14.3164	19.6757	29.357	32.2141	33.0798	100.718	66.7799	98.636	90.6095	89.1859	3.46641	1.91004e-05
L-Threonine	212.608	179.215	130.157	184.247	190.759	118.195	100.52	155.979	98.5773	118.318	0.65953	0.00713442
Ceramide (d18:1/9Z-18:1)	363.295	397.664	255.646	312.993	332.131	327.419	440.46	409.109	498.196	418.796	1.26012	0.0455232
6,8-Diethyl-4-methyl-3E,5E,7E,9E-dodecatetraene	187.913	190.259	162.279	108.843	163.302	85.2201	42.0349	128.999	49.4069	76.4154	0.470193	0.00369606
5alpha-Cholestane-3alpha,7alpha,16alpha,26-tetrol	130.888	121.608	99.0498	103.729	123.747	226.319	188.78	223.011	157.573	198.921	1.71773	0.000339533
Decanoylcarnitine	43.6301	34.8067	48.2387	31.8464	29.5285	109.563	85.9519	213.227	45.9889	113.683	3.02266	0.0258579
26:6(8Z,11Z,14Z,17Z,20Z,23Z)	8.54267	13.6159	19.7449	25.7867	18.4326	129.405	25.1092	188.271	26.7672	92.388	5.36374	0.0429679
Prostaglandin F2a	1472.63	1332.45	1247.78	929.714	1764.1	649.016	568.203	708.111	483.923	602.313	0.446378	0.000758951
Itaconic acid	1139.83	860.192	694.733	816.671	990.785	401.081	688.821	397.871	354.553	460.581	0.511506	0.00188394
Uric acid	337.767	344.547	288.745	269.475	328.123	265.819	181.698	171.273	197.951	204.185	0.650828	0.00110266
clavulone I	152.952	125.487	164.484	124.775	211.065	71.8913	72.0495	93.4482	49.405	71.6985	0.460336	0.00126034
Phthalic acid	351.243	510.409	46.4308	122.159	23.154	806.073	978.478	219.737	1932.11	984.1	4.67109	0.0289269
Apigenin 7-sulfate	108.974	93.2551	117.159	103.821	77.6908	38.5131	11.2105	12.6862	14.4748	19.2211	0.191866	1.18607e-05
Ginkgolide B	50.5576	47.2892	47.8326	45.0225	51.9065	128.133	78.7644	184.123	73.0779	116.025	2.39119	0.00985321
7-Ketocholesterol	214.502	209.845	334.616	359.736	271.747	247.12	114.437	158.014	216.267	183.96	0.661513	0.0389564
Simvastatin	60.8878	73.8143	96.1823	101.573	137.736	433.294	119.463	244.65	276.564	268.493	2.85514	0.00973343
17-phenyl-trinor-PGF2alpha isopropyl ester	0.336942	0.182021	0.604546	12.8055	0.900596	66.5319	48.9362	67.6053	77.1665	65.06	21.9358	2.15917e-06
PI(22:2(13Z,16Z)/0:0)	204.194	209.14	140.227	182.104	207.469	117.769	98.0475	135.588	132.301	120.926	0.641088	0.00169381
cis-4-Decenoic acid	240.328	188.729	134.652	190.899	214.44	113.999	92.9724	169.666	84.8745	115.378	0.595315	0.00905815
Chamazulene	184.427	188.69	169.901	114.412	104.623	1345.3	493.681	604.677	117.724	640.345	4.20144	0.0405127
13E,15E,18Z,20Z-pentacosatetraen-11-ynyl acetate	51.2722	57.3357	122.591	113.067	90.1425	19.4643	8.87941	17.6379	8.80846	13.6975	0.157657	0.000995206
Prostaglandin F1a	406.112	460.892	397.834	445.634	328.4	607.741	566.625	382.535	756.229	578.283	1.41814	0.0284186
N-palmitoyl methionine	29.1173	37.4674	45.8867	58.6187	42.9703	244.171	123.508	77.8811	61.2615	126.705	2.95957	0.0320107
Galactonic acid	725.355	634.014	483.506	737.026	471.463	284.15	256.901	164.674	224.499	232.556	0.381069	0.000246759
N-oleoyl tyrosine	13.586	18.1341	20.8429	22.9934	30.9366	191.968	104.372	110.906	103.274	127.63	5.99241	0.000235764
PGH2-EA	26.7912	45.1626	80.5681	41.8417	42.7966	212.878	93.9461	91.5131	103.429	125.442	2.64466	0.0125334
1alpha,25-dihydroxy-19-nor-22-oxavitamin D3 / 1alpha,25-dihydroxy-19-nor-22-oxacholecalciferol	963.598	943.964	987.098	771.099	1060.09	3165.41	1724.66	3432.44	1361.86	2421.09	2.56154	0.00628277
Resolvin D1	128.139	120.811	112.106	81.1987	151.354	54.4196	46.1621	59.8608	48.8155	52.3145	0.440647	0.000457971
Cucurbitacin D	571.669	613.302	1137.27	1314.82	957.418	3249.95	1711.2	2855.09	1893.91	2427.54	2.6418	0.00157871
Isovalerylglycine	61.6217	49.2232	75.8308	53.4787	92.9852	189.58	137.521	342.089	231.668	225.214	3.38018	0.00179354
Repenone	409.354	395.581	357.033	359.923	361.528	299.076	300.147	298.326	263.043	290.148	0.770269	0.000147415
1alpha,25-Dihydroxy-2alpha-(3-hydroxypropyl)vitamin D3	46.9654	62.608	83.4486	110.825	101.705	8.4897	8.3069	2.20906	4.39532	5.85025	0.072127	0.0002314
Nigrescin	783.068	515.558	365.403	468.823	646.939	142.095	353.651	160.689	105.934	190.592	0.342817	0.00251162
Glycocholic acid	234.658	178.105	169.155	134.999	201.477	46.4423	163.081	66.0984	102.177	94.4496	0.514211	0.00874011
2-Ketobutyric acid	740.962	565.505	456.236	539.914	653.952	263.382	452.611	271.946	231.614	304.888	0.515612	0.00177794
PA(21:0/0:0)	57.468	60.5326	106.174	67.2119	120.164	118.446	128.719	248.45	117.369	153.246	1.86181	0.0342114
Acinospesigenin A	9.88249	11.4993	22.0536	11.9392	16.9294	300.082	46.5509	25.7794	291.8	166.053	11.483	0.0314718
L-Carnitine	1931.37	1826.45	1573.09	1584.53	1599.39	2300.72	1671.27	2378.28	2284.91	2158.79	1.26767	0.0145484
Iso-Valeraldehyde	321.998	169.662	88.473	163.065	327.811	50.8026	134.698	93.3463	30.3826	77.3074	0.360909	0.0270477
APGPR Enterostatin	68.0136	76.2588	91.8554	54.7136	82.35	265.635	116.718	178.155	144.83	176.334	2.36252	0.00429553
(21-Methyl-8Z-pentatriacontene	218.192	271.769	252.103	292.104	251.556	347.159	430.587	270.033	560.855	402.158	1.56394	0.0194297
Sulfolithocholylglycine	129.744	130.479	182.357	188.033	171.646	77.5702	61.1674	67.4675	97.3085	75.8784	0.472904	0.000318727
PS(P-16:0/22:6(4Z,7Z,10Z,13Z,16Z,19Z))	203.492	230.057	219.799	175.547	144.617	244.453	269.7	210.585	385.062	277.45	1.425	0.0373423
4'-Methoxychalcone	46.5982	38.6398	44.8298	60.7137	52.006	0.608752	1.43832	1.30819	4.32097	1.91906	0.0395214	1.69013e-06
PG(16:0/0:0)	1058.23	774.463	785.98	617.646	931.518	155.142	609.349	274.667	384.257	355.854	0.426905	0.00197571
alpha,4,2'-Trihydroxy-4-O-geranyldihydrochalcone	214.654	252.584	276.479	275.855	233.521	3657.85	841.048	2052.14	282.681	1708.43	6.81686	0.0359475
sn-3-O-(geranylgeranyl)glycerol 1-phosphate	119.083	127.454	199.392	212.377	210.897	37.0011	61.53	54.74	58.8743	53.0363	0.305087	0.000461732
MGDG(18:3(9Z,12Z,15Z)/16:3(7Z,10Z,13Z))	76.549	73.7256	130.208	109.626	174.434	105.728	259.021	250.118	182.529	199.349	1.76558	0.0317114
Norselic acid E	213.814	196.576	297.083	268.075	246.406	223.044	513.777	425.567	369.885	383.068	1.56744	0.0254526
Pedicellin	578.639	658.038	652.455	496.671	557.129	776.156	797.406	678.51	875.309	781.845	1.32834	0.0022081
PC(0:0/3:1(2E))	118.337	43.237	20.2206	36.2652	34.1977	117.241	196.752	110.511	77.5646	125.517	2.48788	0.0209143
Matricin	331.429	298.708	228.669	196.854	171.792	458.407	274.151	378.54	428.67	384.942	1.56805	0.0125647
6E,8E,12E,14E-Hexadecatetraen-10-ynoic acid	110.06	124.482	92.2509	91.1476	128.062	256.567	162.046	308.843	404.645	283.025	2.5918	0.00245911
5,7,9,11,13-tetradecapentaenoic acid	10.4354	13.0693	22.9581	21.3254	20.2095	85.1892	418.065	82.0885	566.364	287.927	16.3599	0.0209893
PG(13:0/22:4(7Z,10Z,13Z,16Z))	109.89	197.813	209.649	28.3007	22.6425	9.12418	30.935	10.0728	15.4072	16.3848	0.144157	0.0415351
Repensol3,7,9-Trihydroxycoumestan	53.9823	120.412	36.6618	29.3115	23.1247	95.7681	261.033	125.168	78.8589	140.207	2.66055	0.0439065
7-oxo-8-amino-nonanoic acid	1252.85	1224.09	1115.29	753.464	922.338	824.311	564.071	877.644	679.267	736.323	0.698859	0.0200995
L-Thyronine	34.1343	11.98	9.88476	13.1568	12.711	412.852	428.854	419.224	193.446	363.594	22.2064	5.00376e-05
Peonidin	788.549	1196.93	1479.69	1316.96	975.676	287.301	82.8813	62.0176	286.221	179.605	0.155967	7.691e-05
1-Methylhistamine	256.675	210.467	293.825	216.531	393.874	843.117	526.51	1789.43	930.985	1022.51	3.72806	0.00770001
Methyllinderatin	58.0227	63.4471	142.103	132.835	110.202	9.97638	5.57887	6.22056	6.71329	7.12227	0.0702936	0.000635711
cis-and-trans-Inophyllolide	452.304	465.215	471.635	346.004	402.06	491.736	496.206	515.49	474.603	494.509	1.1569	0.0260793
5-Hydroxyindoleacetic acid	1570.4	1909.07	1524.69	1312.66	1050.4	1039.15	759.253	271.844	1514.87	896.28	0.60829	0.0475333
3,6,9-Heptacosatriene	40.3392	54.8151	97.5453	74.9153	74.4904	366.536	151.42	355.922	214.533	272.103	3.97689	0.00132234
5-hydroperoxy-7-[3,5-epidioxy-2-(2-octenyl)-cyclopentyl]-6-heptenoic acid	408.476	447.83	427.191	461.549	393.918	483.856	657.518	461.422	625.823	557.155	1.30239	0.0123383
Ranitidine	175.422	191.506	161.553	199.506	200.819	282.744	200.592	230.547	258.577	243.115	1.30875	0.00642225
PGF2alpha-EA(d4)	23.8601	29.4213	53.1383	75.7259	47.1485	202.094	82.9268	202.899	120.572	152.123	3.3172	0.00283576
DG(20:5(5Z,8Z,11Z,14Z,17Z)/22:6(4Z,7Z,10Z,13Z,16Z,19Z)/0:0)	639.986	698.859	884.92	722.191	806.019	1063.95	847.604	1164.46	1028.98	1026.25	1.36761	0.00330402
1-Methyladenosine	25.8284	29.2455	51.4152	50.9313	51.1656	110.896	81.6543	72.834	137.866	100.813	2.41657	0.00175528
Quinic acid	963.56	1085.51	947.26	1026.67	630.033	690.877	576.229	380.753	764.013	602.968	0.64793	0.012472
Fumonisin C1	132.754	113.025	185.773	144.893	184.696	63.475	101.233	149.862	23.9233	84.6233	0.555898	0.0283205
Caesalpinin N	169.517	144.449	141.875	108.553	176.774	78.6172	63.2741	102.96	51.6147	74.1164	0.499998	0.00103665
Artoindonesianin A	87.9891	135.07	101.941	119.326	137.847	259.727	152.294	271.164	247.59	232.694	1.99849	0.00102785
PC(15:0/20:3(8Z,11Z,14Z))	100.753	100.064	48.5671	85.6846	73.8556	138.018	199.309	87.5283	183.436	152.073	1.85942	0.0120049
Purpuritenin A	67.6461	100.836	115.57	89.0329	170.075	4.37611	2.49118	4.22483	4.13643	3.80714	0.0350462	0.000296851
bayogenin 3-O-cellobioside	111.606	101.276	373.413	530.944	106.153	48.9561	3.29908	20.1186	32.6663	26.26	0.107325	0.0390497
Peonidin 3-galactoside	199.672	416.667	423.541	320.175	162.525	76.1974	19.555	19.791	73.2976	47.2103	0.155034	0.00164003
Ptilosteroid A	1057.17	991.537	903.775	927.422	987.84	751.807	844.972	641.294	837.117	768.798	0.789686	0.00202034
6-iodo-5-hydroxy-eicosa-8Z,11Z,14Z-trienoic acid gamma lactone	103.038	87.2433	131.6	320.045	206.938	36.2886	77.2582	68.9439	47.9402	57.6077	0.339323	0.0325232
Gibberellin A36	82.1375	99.5382	222.374	207.719	116.524	21.6919	39.6588	7.66583	43.0903	28.0267	0.192414	0.00412257
PA(15:1(9Z)/0:0)	85.7122	55.322	66.6996	93.2718	73.3621	9.13427	22.2098	27.1749	30.2677	22.1967	0.296456	0.000125359
Khellin	69.4781	78.3353	81.5352	40.7386	76.6228	2.12396	6.71354	8.41345	3.03431	5.07132	0.0731348	2.6744e-05
PA(O-16:0/18:2(9Z,12Z))	175.517	158.982	145.41	69.2773	142.903	58.1801	6.7778	138.396	10.2692	53.4058	0.38583	0.0218359
11-Hydroxyiridodial glucoside pentaacetate	231.758	300.703	310.833	283.693	231.15	770.917	400.461	460.699	396.452	507.132	1.86701	0.0106666
PI(18:3(6Z,9Z,12Z)/22:4(7Z,10Z,13Z,16Z))	49.3377	41.8892	18.0581	59.4219	44.3124	55.6983	141.513	88.7273	123.021	102.24	2.39978	0.00623401
Chenodeoxycholic acid 3-sulfate	318.286	347.019	577.273	737.283	532.838	117.646	126.475	117.823	106.046	116.998	0.232813	0.00108182
Minabeolide-2	44.0396	41.6895	26.7569	36.1036	53.9518	87.1196	56.1555	153.796	97.2846	98.5889	2.4338	0.00762347
PI(O-18:0/14:0)	24.1383	27.2918	23.0109	39.5159	34.1109	104.647	80.3288	81.3182	91.5162	89.4524	3.02066	3.88826e-06
PA(20:1(11Z)/22:6(4Z,7Z,10Z,13Z,16Z,19Z))	633.643	638.607	572.099	629.007	611.011	368.952	536.974	457.595	594.868	489.597	0.793675	0.012811
PE(18:3(6Z,9Z,12Z)/24:1(15Z))	159.479	180.726	140.885	113.995	120.212	301.735	250.249	238.08	329.054	279.779	1.95569	0.000169285
2E,4E,8Z,10E-dodecatetraenoic acid	146.127	140.964	107.628	114.605	106.881	247.743	133.443	325.501	165.184	217.968	1.76863	0.0252248
Gabapentin	392.838	407.716	368.893	238.562	346.637	256.03	146.408	358.629	170.958	233.007	0.66397	0.0387484
Estrone 3-glucuronide	1328.64	1172.43	1304.69	1220.88	1687.08	746.056	983.731	930.209	615.657	818.913	0.60988	0.00157578
Homo-L-arginine	3573.22	3595.08	3098.68	2215.93	2809.06	2687.25	1944.64	2354.52	2541.11	2381.88	0.778801	0.0456336
Ohobanin	160.209	163.11	212.888	369.602	206.51	125.019	82.961	94.8748	93.2337	99.0222	0.445116	0.0132484
18:1 Cholesteryl ester (d5)	170.1	147.346	99.6724	75.6789	60.5277	37.9262	38.176	53.1965	62.2133	47.878	0.432639	0.0189034
N-oleoyl threonine	26.0572	25.6509	27.6531	13.2794	34.3213	274.569	56.6062	384.572	40.4079	189.039	7.44471	0.036702
5-O-Methyleriodictyol 7-glucosyl-(1->4)-galactoside	108.56	144.597	168.645	141.913	194.154	66.1665	45.3836	80.1787	65.394	64.2807	0.424088	0.000460961

## Sheet: Group C and B
Table S2 Different metabolites between different groups. A, Ori; B, CN6; C, CN10; D, CN15.										C5	FoldChange(C/B)	P value
Metabolites	B1	B2	B3	B4	B5	C1	C2	C3	C4	2757.57	1.6519	0.0450411
LysoPC(22:5(4Z,7Z,10Z,13Z,16Z))	1669.18	1152.94	2096.75	1924.38	1710.81	1539.28	4264.42	2486.48	3082.69	1642.38	0.725975	0.00771833
Hypoxanthine	2876.81	3333.66	3043.14	2890.03	3035.91	2084.31	2231.87	2994.8	2066.61	1142.36	2.80275	0.0379538
8Z-decen-4,6-diynoic acid	268.114	220.141	277.34	217.16	245.689	1086.81	471.662	472.137	270.043	246.175	1.56122	0.0296067
sn-3-O-(geranylgeranyl)glycerol 1-phosphate	135.197	93.9029	110.88	118.497	114.619	157.102	217.999	157.765	115.691	172.403	0.492056	0.021015
SM(d18:1/20:0)	279.694	638.249	307.871	667.076	473.222	210.079	205.675	299.131	276.972	1041.09	1.52073	0.0343591
9,12,13-TriHOME	621.814	467.729	574.279	565.544	557.341	1058.33	744.125	931.018	463.258	14508.1	1.56943	0.0361053
LysoPC(20:2(11Z,14Z))	9399.82	5502.96	10249.4	7561.25	8178.36	8740.35	18292.8	12129	10506.8	312.121	0.712805	0.00227111
Hypoxanthine	524.088	636.581	525.766	486.508	543.236	404.237	386.613	465.716	367.419	337.895	1.96822	0.0172029
cholacalcioic acid / 25,26,27-trinorvitamin D3 24-carboxylic acid / 25,26,27-trinorcholecalciferol 24-carboxylic acid	96.9513	137.615	132.263	146.604	128.358	227.716	289.78	301.361	106.437	25311.2	1.66114	0.0356709
LysoPC(16:0)	17556	8577.89	13718.9	17490.8	14335.9	14271.7	35003.2	23832.8	20650.3	220.465	1.40863	0.0477437
LysoPC(24:1(15Z))	213.983	182.334	128.598	169.126	173.51	226.153	334.963	267.164	173.315	2045.53	0.625556	0.0198416
SM(d18:1/18:0)	3085.57	4591.56	2544.87	5138.7	3840.18	2259.61	2319.84	2905.18	2481.08	28225.8	1.51439	0.0203583
PE(22:6(4Z,7Z,10Z,13Z,16Z,19Z)/0:0)	23134.7	12585.8	16424	22163	18576.9	23070.4	38401.7	25222.6	25742.6	1457.15	0.632364	0.01978
PC(16:0/P-18:0)	2246.95	3326.73	2339.72	3860.83	2943.56	1638.5	1714.29	2698.7	1798.37	1698.55	1.26644	0.0336427
PE(22:1(13Z)/22:6(4Z,7Z,10Z,13Z,16Z,19Z))	957.096	1242.77	945.661	1060.91	1051.61	1287.42	1312.44	1177.5	1183.08	987.382	0.552458	0.0290354
PE(20:4(5Z,8Z,11Z,14Z)/P-16:0)	2053.54	2955.23	1369.89	3664.2	2510.72	1136.69	1268.42	1849.12	1693.71	16468.7	1.63705	0.0116981
PE(22:6(4Z,7Z,10Z,13Z,16Z,19Z)/0:0)	12528	6144.45	8920.76	13055.3	10162.1	12720.1	22136.5	16660.6	15194	1044.37	0.657408	0.0432277
PC(14:0/P-18:0)	1580.27	2274.04	1448.63	2618.17	1980.28	1110.22	1139.63	2024.1	1190.93	21466.6	1.57417	0.0265024
PE(20:5(5Z,8Z,11Z,14Z,17Z)/0:0)	16716.7	7952.36	14437	15291.2	13599.3	15473.4	30041.5	21877.3	18179.4	460.873	0.647531	0.0493664
PE(O-18:0/15:0)	595.711	1204.06	695.719	1122.16	904.411	468.535	541.428	853.77	603.566	252.349	5.8109	0.0104355
13-HOTE	16.5083	30.0327	46.3442	16.9587	27.461	240.956	142.239	120.658	41.6619	172.074	0.592285	0.00807194
SM(d18:1/19:0)	271.217	410.424	248.781	439.027	342.362	194.689	182.751	252.994	211.372	319.92	0.504034	0.0458058
PI(18:4(6Z,9Z,12Z,15Z)/0:0)	343.16	420	438.685	981.819	545.916	293.492	269.665	257.96	234.764	205.264	6.54783	0.00594457
PC(15:0/18:1(11Z))	29.0262	13.0812	40.3504	12.1036	23.6404	253.925	143.125	120.46	51.191	38.4271	0.435269	0.0146509
SM(d16:1/23:0)	79.3327	163.387	78.1659	185.272	126.54	51.2132	40.9273	81.1874	63.6387	783.922	0.731563	0.015776
SM(d19:1/16:0)	990.502	1363.19	942.666	1456.56	1188.23	915.835	858.536	947.218	840.817	368.27	0.588778	0.0180078
PC(20:2(11Z,14Z)/P-18:1(11Z))	548.397	621.124	709.738	1022.76	725.504	310.134	378.538	655.377	423.484	2192.6	0.724336	0.0409409
SM(d18:1/16:0)	3401.14	4301.81	2593.63	4937.73	3808.58	2700.37	2846.55	3233.13	2820.78	2791.26	1.49987	0.0324195
PI(20:5(5Z,8Z,11Z,14Z,17Z)/0:0)	2286.89	1045.67	2204.93	2167.55	1926.26	2482.18	3475.37	3627.51	2069.43	5261.58	1.49904	0.0245738
PE(18:2(9Z,12Z)/0:0)	3799.47	2267.37	3045.39	3517.4	3157.41	3729	6459.28	4342.56	3873.03	725.662	0.441214	0.0482702
PE(P-18:1(11Z)/22:6(4Z,7Z,10Z,13Z,16Z,19Z))	1648.35	3453.32	1150.41	4568.79	2705.22	865.111	1005.36	1771.17	1600.61	918.257	1.73577	0.0463203
19,20-DiHDPA	297.547	230.205	435.024	334.348	324.281	451.506	609.083	403.297	432.237	1673.53	1.37405	0.0365737
LysoPC(20:3(5Z,8Z,11Z))	1197.02	984.316	1323.15	1116.84	1155.33	1179.97	2151.86	1387.18	1544.89	1151.95	0.523293	0.0414806
PE(O-18:1(1Z)/20:4(5Z,8Z,11Z,14Z))	2233.02	3521.86	1594.73	4863.35	3053.24	1187.75	1484.66	2249.27	1915.07	275.164	1.65676	0.0142339
7-Ethyltridecan-6-one	150.015	92.9459	223.284	100.239	141.621	197.436	266.676	250.684	183.202	1106.73	0.731937	0.0159918
SM(d16:1/17:0)	1501.27	1845.14	1243.28	2062.38	1663.02	1196.3	1166.37	1343	1273.73	659.281	0.759371	0.00135228
PC(18:3(6Z,9Z,12Z)/P-18:0)	880.489	871.532	881.8	1077.41	927.809	665.735	759.412	775.448	662.88	7349.11	0.674408	0.00780326
Inosine	12518.3	16660.5	13531	9895.81	13151.4	10098.9	9363.58	9764.87	7770.6	839.952	0.456372	0.0493172
PC(15:0/20:1(11Z))	873.437	3506.78	1364.17	3237.84	2245.55	862.693	845.863	1067.99	1507.55	186.678	0.539989	0.0288118
1-(6-[3]-ladderane-hexanoyl)-2-(8-[3]-ladderane-octanyl)-sn-glycerophosphoethanolamine	487.896	603.838	273.263	768.179	533.294	231.003	250.862	441.95	329.371	1168.75	0.845855	0.0476143
L-Phenylalanine	1233.63	1385.19	1013.93	1494.52	1281.82	1038.17	1034.17	1113.14	1066.91	98.3097	2.05851	6.36298e-05
1',2'-Dihydro-1',2'-dihydroxy-4-ketotoruelene/ (4-Ketophleixanthophyll)	50.5859	39.363	52.893	39.0168	45.4647	86.3162	111.165	77.5089	94.648	204.099	0.647943	0.00641828
PC(20:2(11Z,14Z)/P-18:1(11Z))	296.457	338.891	332.496	459.306	356.787	187.865	225.162	307.824	230.94	787.906	3.09894	0.00877953
PA(20:1(11Z)/0:0)	260.352	76.5442	345.539	85.7181	192.038	716.436	484.264	754.586	232.387	193.12	0.423268	0.0316418
Ceramide (d18:1/18:0)	349.17	1041.37	405.586	1031.74	706.969	200.778	264.579	368.35	469.36	72.0389	0.446208	0.0204935
Cer(d18:1/17:0)	165.892	405.889	172.349	389.193	283.331	104.824	120.206	158.511	176.543	84.2679	7.94983	0.00759724
oleanolic acid 3-O-beta-D-glucosiduronic acid	12.9479	22.4154	12.0068	6.20788	13.3945	94.0362	94.6823	52.8677	206.567	1434.88	1.75	0.0253526
12,15-epoxy-13,14-dimethyl-12,14-eicosadienoic acid	983.068	473.664	918.628	458.506	708.467	1671.82	1218.19	1166.41	707.787	2672.95	1.43345	0.0493811
5beta-Cyprinolsulfate	2419.22	1705.09	2202.91	1743.23	2017.61	3118.4	4130.22	2470.55	2068.57	1258.52	0.767423	0.0104633
L-Tryptophan	1419.5	1501.08	1145.2	1630.31	1424.02	957.895	1207.61	1057.19	982.918	177.616	0.698741	0.0428631
L-Histidine	333.215	507.715	272.444	420.108	383.371	254.706	276.976	286.31	343.778	101.227	1.72284	0.024784
15-HETE-Gly	67.5187	44.4367	65.308	64.2265	60.3725	107.968	158.792	82.2341	69.8401	342.479	0.490229	0.0366382
PE(22:6(4Z,7Z,10Z,13Z,16Z,19Z)/P-18:1(11Z))	535.461	1284.71	502.284	1372.58	923.758	389.783	413.292	504.337	614.375	3791.41	0.699393	0.00304912
Thymine	7126.29	6559.76	5926.04	6129.68	6435.44	3850.25	4914.74	5942.95	4005.15	4971.12	1.39844	0.024366
PC(15:1(9Z)/0:0)	3094.31	2479.5	2382.01	3136.57	2773.1	3414.42	4301.96	3883.89	2818.6	342.962	1.75099	0.033944
1b,3a,12a-Trihydroxy-5b-cholanoic acid	104.859	148.059	135.886	161.423	137.557	197.119	262.036	287.726	114.46	630.072	1.47095	0.0262056
Pentadecanoic acid	374.294	292.011	380.361	248.335	323.75	556.043	368.067	432.481	394.438	175.853	0.655298	0.00923247
PC(16:1(9Z)/P-18:0)	263.058	351.586	233.725	374.991	305.84	159.552	193.338	248.21	225.13	224.376	2.02279	0.03321
9,10-DHOME	92.4659	28.7597	106.198	52.6627	70.0216	96.1917	168.601	113.517	105.51	422.37	2.59426	0.0242965
PG(21:0/0:0)	340.558	62.7995	26.1453	271.341	175.211	282.578	763.542	388.728	415.498	558.477	1.6836	0.0140932
12,13-DiHODE	272.585	145.437	329.728	211.897	239.912	333.108	410.529	398.507	318.956	385.596	2.00832	0.0497645
15-Keto-13,14-dihydroprostaglandin A2	138.862	118.05	203.71	142.553	150.794	500.783	227.796	270.134	129.899	140.618	1.60809	0.0123914
N'-5Z,8Z,11Z,14Z-eicosatetraenoyl-N''-diethyl-ethylenediamine	109.408	50.0078	90.8666	70.8302	80.2782	132.863	164.106	106.781	101.105	369.365	3.47288	0.0336417
Prostaglandin E2	76.7763	73.2437	135.422	37.9809	80.8558	524.787	210.405	221.897	77.5584	382.482	1.68728	0.000758479
7-O-Methyllicoricidin	267.354	275.258	211.506	250.648	251.192	485.253	498.344	418.771	334.303	1365.68	3.44587	0.000102542
Pyroglutamic acid	355.37	539.472	345.53	346.875	396.812	1725.58	1460.39	1376.12	909.048	147.098	0.54788	0.00290177
L-Glutamic acid	198.438	278.722	183.645	322.915	245.93	123.137	121.843	130.886	150.736	144.288	0.61824	0.0443601
PI(20:0/22:4(7Z,10Z,13Z,16Z))	160.178	366.378	197.693	356.377	270.157	144.322	151.691	184.744	210.063	109.372	1.91664	0.0214999
Kammogenin	98.081	41.6313	47.0662	76.7866	65.8913	108.962	200.316	110.345	102.455	92.7898	0.540019	0.0137965
DG(14:0/20:2(11Z,14Z)/0:0)	155.928	217.479	169.768	261.702	201.219	53.432	88.8465	118.192	190.051	190.906	1.37521	0.0257166
PI(22:2(13Z,16Z)/0:0)	117.769	98.0475	135.588	132.301	120.926	116.705	198.536	146.814	178.531	357.358	1.3772	0.0473711
Kazinol H	233.954	137.519	278.293	254.237	226.001	231.133	381.685	271.385	314.684	212.766	1.48527	0.0259825
N-oleoyl tyrosine	191.968	104.372	110.906	103.274	127.63	163.296	237.427	178.217	156.12	147.998	0.497868	0.0479603
SM(d18:1/20:0)	288.427	686.119	281.626	736.984	498.289	214.17	192.424	428.381	257.437	3679.68	0.786233	0.0406175
SM(d18:1/17:0)	4215.03	5601.76	4069.29	6047.3	4983.34	3857.45	3682.15	4740.21	3630.87	171.324	0.550466	0.0442098
Ceramide (d18:1/18:0)	413.111	495.949	288.635	744.922	485.654	180.711	220.334	455.989	308.322	85.1285	33.2619	0.0326159
Lamioside	33.7267	7.53622	18.4036	9.65461	17.3303	1384.15	403.22	553.737	455.957	121.894	0.592872	0.0211873
MGDG(18:3(9Z,12Z,15Z)/16:3(7Z,10Z,13Z))	105.728	259.021	250.118	182.529	199.349	120.657	110.28	139.652	98.4583	218.35	0.633129	0.0374789
Norselic acid E	223.044	513.777	425.567	369.885	383.068	182.673	282.311	186.333	342.99	334.959	0.602412	0.0417392
PC(20:1(11Z)/22:6(4Z,7Z,10Z,13Z,16Z,19Z))	360.087	869.88	461.837	812.12	625.981	338.667	334.798	379.913	497.155	169.731	0.627981	0.0359816
PC(15:0/18:0)	201.518	371.356	195.605	399.308	291.947	168.206	164.922	213.462	200.363	489.521	1.85351	0.0130145
3,6,9-Heptacosatriene	366.536	151.42	355.922	214.533	272.103	557.286	676.078	495.29	303.558	319.739	1.20898	0.0238383
Ranitidine	282.744	200.592	230.547	258.577	243.115	269.325	325.031	285.851	269.661	1056.51	0.705868	0.0467038
PE(O-20:0/13:0)	1097.87	1520.27	1053.29	1876.24	1386.92	738.992	806.317	1122.24	1170.84	110.986	1.85368	0.0460719
Spinochalcone C	58.9682	45.0687	48.2802	71.4108	55.9319	109.553	169.969	72.0882	55.8024	2630.05	0.597447	0.0382708
SM(d18:1/18:0)	3756.35	7017.84	3489.23	7672.78	5484.05	3010.25	2981.51	4365.12	3395.2	159.658	1.57345	0.0110726
Phytyl phosphate	110.991	87.6449	88.6322	108.793	99.0152	168.016	208.427	131.356	111.519	185.912	0.521283	0.0128263
11-Hydroxyiridodial glucoside pentaacetate	770.917	400.461	460.699	396.452	507.132	338.997	230.884	342.229	223.776	229.107	7.27396	0.0255683
8-hydroxy-13Z-octadecene-9,11-diynoic acid	93.954	71.6797	99.4857	55.4794	80.1497	1287.66	478.349	533.573	386.335	342.84	2.69658	0.0353304
Flavan skeleton	91.4416	90.3722	122.815	56.5032	90.2831	411.828	181.083	203.925	77.6033

## Sheet: Group C and D
Table S2 Different metabolites between different groups. A, Ori; B, CN6; C, CN10; D, CN15.										D5	FoldChange(C/D)	P value
Metabolites	C1	C2	C3	C4	C5	D1	D2	D3	D4	290.196	1.53032	0.00907848
SM(d16:1/24:1)	298.25	316.531	462.249	320.259	349.408	193.129	180.674	228.278	249.112	7202.07	1.64514	0.0146413
LysoPC(16:1(9Z))	9866.19	14642.9	7773.8	8178.75	11025.9	6542.18	4714.84	6259.34	6578.25	2874.7	1.60183	0.0325614
PC(15:1(9Z)/0:0)	3656.72	6042.44	2946.36	3082.48	4235.59	2565.18	1945.42	2492.59	2585.08	310.536	0.404157	0.00436994
Glucosyl sphingosine	241.877	202.241	128.987	95.8814	38.873	388.643	466.934	350.29	235.046	1056.43	1.46182	0.0225674
PE(20:4(5Z,8Z,11Z,14Z)/0:0)	1113.86	2036.89	1453.96	1360.44	1501.25	1230.45	782.889	1021.52	1016.31	727.798	1.36766	0.013494
SM(d16:1/22:1)	819.61	819.6	1139.19	794.198	800.013	527.346	617.335	639.428	685.234	2986.43	3.13508	0.0293332
PE(O-16:0/0:0)	15657.7	8334.06	7379.06	2744.53	16355.3	3154.03	3459.02	3219.74	3279.47	8775.81	1.35849	0.0453926
SM(d18:1/16:0)	11986.4	10490.6	15975.3	9166.64	9468.09	7591.05	9199.85	8404.47	8051.16	78.1205	0.208711	0.00010978
L-Glutamine	8.51453	17.9612	7.06517	49.077	2.32682	75.5786	95.4109	81.3994	76.4876	3356.24	1.39076	0.00706421
SM(d16:1/17:0)	4517.47	4327.34	5730.98	3593.73	4437.06	3052.34	3495.4	3250.96	3099.88	374.754	0.581845	0.00469676
cholacalcioic acid / 25,26,27-trinorvitamin D3 24-carboxylic acid / 25,26,27-trinorcholecalciferol 24-carboxylic acid	227.716	289.78	301.361	106.437	337.895	501.753	393.259	434.201	467.038	6579.3	1.83454	0.0177439
LysoPC(16:1(9Z))	8529.15	15007.3	7615.49	7129.54	10285.2	4977.92	4076.8	5294.72	5544.85	1032.91	1.38374	0.0213995
PE(16:0/0:0)	1610.7	1653.52	1895.01	1060.93	1808.91	1141.84	1367.95	1160.49	1099.24	92.4151	1.58997	0.0264331
LysoPC(24:1(15Z))	226.153	334.963	267.164	173.315	220.465	196.099	193.974	153.721	132.398	921.831	1.64817	0.00176915
PC(16:1(9Z)/P-18:1(11Z))	1042.57	1169.23	1613.84	1257.89	1204.19	665.236	657.255	762.994	807.653	262.468	0.475802	0.0130232
Ribothymidine	82.8717	121.151	113.904	231.712	43.4035	174.727	336.664	249.281	223.263	613.119	1.44917	0.0215535
LysoPC(15:0)	572.176	891.055	828.773	593.025	853.315	562.068	350.496	515.929	538.034	1983.69	1.38216	0.00433548
SM(d18:1/18:0)	2259.61	2319.84	2905.18	2481.08	2045.53	1582.89	1508.11	1738.04	1877.49	1381.4	1.62498	0.0166471
PC(16:0/P-18:0)	1638.5	1714.29	2698.7	1798.37	1457.15	875.25	993.179	1145.49	1332.12	2200.31	1.33737	0.00428456
SM(d18:1/14:0)	3048.51	3066.1	3479.16	2326.11	3066.44	2410.28	2212.61	2241.16	2141.47	48771.9	1.29371	0.0163062
LysoPC(16:0)	49221.8	62534	61320.5	48343.7	61654.6	47474.6	33184	43761.6	45616.1	346.308	1.30447	0.0359696
24-northornasterol A	443.153	331.45	565.741	426.939	506.976	299.186	392.223	348.686	357.027	1188.9	1.3272	0.0205629
PE(22:1(13Z)/22:6(4Z,7Z,10Z,13Z,16Z,19Z))	1287.42	1312.44	1177.5	1183.08	1698.55	1071.19	820.123	1003.46	933.635	1836.09	0.66812	0.00708901
Guanosine	1126.76	901.433	1070.5	731.302	989.015	1123.9	1400.91	1442.56	1409.35	95.7239	0.302376	0.000474996
3,12-Dioxochola-1,4-dien-24-oic Acid	40.1828	41.6699	43.2977	75.674	21.7814	173.05	133.472	147.238	186.705	3.16648	14.2121	0.00208187
Berberine	33.8051	131.931	89.4789	110.59	59.8348	15.5541	0	5.98983	5.23879	24199.6	1.33632	0.019983
LysoPC(15:0)	24041.9	32409.5	29656.1	23093.4	31136.1	22724.7	15235.8	21003.5	21854.1	1007.52	1.59829	0.0340628
PC(14:0/P-18:0)	1110.22	1139.63	2024.1	1190.93	1044.37	688.361	708.458	814.525	853.764	17033.6	1.36434	0.0440839
PE(20:4(5Z,8Z,11Z,14Z)/0:0)	17621	29729.1	20205.2	20030	23258.9	19706.3	11479.4	16248.7	16775.5	141.482	0.274848	0.0398205
13-HOTE	240.956	142.239	120.658	41.6619	252.349	772.821	1090.35	580.586	317.687	242.316	0.538357	0.00180205
Maltotetraose	92.4176	138.141	136.404	159.392	88.4414	162.978	275.797	228.397	232.497	418.897	2.16711	0.0344125
PS(O-20:0/22:4(7Z,10Z,13Z,16Z))	778.146	688.326	566.602	462.973	1390.4	411.515	279.161	358.676	325.131	229.333	0.55615	0.0371654
PA(16:0/0:0)	238.301	177.433	180.378	109.517	231.221	319.345	543.245	336.905	255.698	861.431	0.720887	0.0386386
PC(16:0/22:5(7Z,10Z,13Z,16Z,19Z))	534.83	507.746	359.148	777.345	649.373	575.687	848.912	784.711	852.815	3808.13	1.20789	0.0404929
PC(18:4(6Z,9Z,12Z,15Z)/P-16:0)	3302.13	3916.18	3758.43	3520.96	3576.06	2896.56	2362.31	2992.61	2903.46	351.114	0.424646	2.79912e-05
LysoPC(22:6(4Z,7Z,10Z,13Z,16Z,19Z))	195.214	220.093	122.072	206.96	111.811	447.271	406.568	403.23	407.968	498.107	1.70194	0.00972914
PC(18:0/P-18:1(11Z))	527.935	665.139	948.734	710.349	597.156	296.781	316.134	405.339	510.336	1177.81	0.482704	7.59647e-05
(-)-20-Acetoy-9-hydroxy-1,6,14-rhamnofolane-triene-3,13-dione	640.624	635.065	357.683	695.943	352.583	1074.73	1060.26	1111.2	1132	259.452	1.54816	0.00810901
PI(18:4(6Z,9Z,12Z,15Z)/0:0)	293.492	269.665	257.96	234.764	319.92	151.426	184.064	177.734	115.994	270.401	0.27821	0.0399033
PC(15:0/18:1(11Z))	253.925	143.125	120.46	51.191	205.264	488.731	1159.72	556.389	306.706	3648.08	1.40294	0.0378748
PE(20:5(5Z,8Z,11Z,14Z,17Z)/P-16:0)	3532.16	3978.43	5100.29	4668.11	3090.37	2697.6	1920.72	2903.82	3348.87	216.836	0.648609	0.001518
Methylimidazoleacetic acid	110.87	133.029	144.23	175.166	90.6915	196.928	201.744	201.658	191.123	385.022	1.55462	0.00349241
PE(20:5(5Z,8Z,11Z,14Z,17Z)/24:1(15Z))	509.138	499.739	564.73	652.829	444.3	353.003	230.286	343.588	406.039	749.058	1.24666	0.000912409
SM(d19:1/16:0)	915.835	858.536	947.218	840.817	783.922	674.988	646.879	697.278	718.189	224.032	2.2726	0.00554863
PC(20:2(11Z,14Z)/P-18:1(11Z))	310.134	378.538	655.377	423.484	368.27	150.546	131.014	187.961	246.253	640.5	1.65612	0.00186976
PC(14:0/P-16:0)	848.066	875.217	1172.92	718.209	928.975	541.34	476.978	548.678	535.893	2580.96	1.28361	0.0297521
PC(22:6(4Z,7Z,10Z,13Z,16Z,19Z)/P-16:0)	2529.67	2643.77	3013.59	2714.1	2501.42	1713.15	1555.87	2088.26	2503.05	1164.66	1.78089	0.00859261
PC(20:3(5Z,8Z,11Z)/P-18:1(11Z))	1188.44	1523.49	2200.2	1687.92	1350.31	765.269	588.982	892.852	1052.5	2313.28	1.29209	0.0106026
SM(d18:1/16:0)	2700.37	2846.55	3233.13	2820.78	2192.6	2114.65	1830.07	2135.05	2282.21	653.491	0.50659	0.0062368
1-Octylglycerol	315.337	342.514	428.413	629.526	231.055	590.53	1043.16	768.608	787.249	108.058	1.66804	0.00891515
Argininosuccinic acid	184.341	148.109	257.026	202.616	138.151	97.4883	118.1	111.537	122.502	1390.19	1.49058	0.000203479
PE(18:4(6Z,9Z,12Z,15Z)/24:1(15Z))	1789.78	1737.86	1788.04	1628.41	1750.66	1103.65	893.362	1166.62	1279.29	1907.52	1.63854	0.00842516
PI(20:5(5Z,8Z,11Z,14Z,17Z)/0:0)	2482.18	3475.37	3627.51	2069.43	2791.26	2187.58	1530.62	1763.24	1427.25	1754.29	1.28994	0.0222223
PC(22:5(7Z,10Z,13Z,16Z,19Z)/P-16:0)	1773.14	2070.03	2250.09	1928.98	1878.38	1465.37	1076.53	1535.05	1844.03	2839.96	1.53122	0.013365
PE(18:2(9Z,12Z)/0:0)	3729	6459.28	4342.56	3873.03	5261.58	3444.7	2894.17	3091.06	3185.41	601.214	0.505524	0.00134244
Maltotriose	221.264	397.283	349.293	478.266	212.775	616.946	825.296	656.301	581.749	268.851	0.721693	0.00849984
Succinyladenosine	211.748	258.909	174.863	172.953	133.614	260.177	259.951	263.848	266.413	165.235	0.152497	0.00418977
3,4-Dihydroxyphenylglycol	16.9242	22.701	83.7863	146.651	16.1545	266.902	466.367	375.374	602.99	254.738	2.52723	0.000151483
4-Ketoalloxanthin	472.152	454.257	616.38	383.661	488.366	215.254	127.893	191.104	166.53	1097.33	1.09406	0.0493431
SM(d16:1/17:0)	1196.3	1166.37	1343	1273.73	1106.73	1182.51	1081.69	1112.58	1088.78	94.2111	0.283094	0.000866405
5-Methoxytryptamine	27.7986	37.1973	22.7812	82.3096	15.7656	144.995	174.896	131.301	111.102	23.5306	5.04972	0.0136983
PA(12:0/20:4(5Z,8Z,11Z,14Z))	476.563	75.3923	184.789	292.771	347.69	30.9741	55.0063	54.5458	108.672	579.039	1.352	0.0150821
PA(18:1(9Z)/0:0)	596.787	643.195	802.13	552.088	782.849	488.501	409.148	499.565	521.57	557.526	1.50601	0.0121837
PE(22:4(7Z,10Z,13Z,16Z)/P-16:0)	648.801	661.081	967.262	814.024	615.579	448.705	367.56	492.26	595.248	5147.26	1.32267	0.0321104
PC(16:0/P-18:1(11Z))	4485.46	5338	5819.01	4921.52	4626.83	3154.05	2810.76	3809.09	4124.29	592.684	0.864142	0.0155842
Chenodeoxycholic acid 3-glucuronide	516.518	541.298	503.158	560.37	415.12	590.803	560.84	587.048	603.863	529.33	1.47005	0.000780029
PC(18:3(6Z,9Z,12Z)/P-18:0)	665.735	759.412	775.448	662.88	659.281	450.934	368.292	479.269	568.519	1017.4	1.31616	0.00639313
2-nonene-4,6,8-triynal	954.361	1042.78	1094.27	1112.2	992.134	697.378	774.46	789.533	668.895	930.006	0.730131	0.0410288
PE(18:2(9Z,12Z)/20:5(5Z,8Z,11Z,14Z,17Z))	550.205	490.392	430.381	906.298	599.718	725.199	752.68	815.468	853.989	538.034	1.27899	0.000986907
PC(18:2(9Z,12Z)/P-16:0)	641.406	675.046	746.443	585.927	690.807	522.953	481.703	522.229	546.226	204.382	0.463647	0.0112011
(R)-Salsolinol	90.8075	109.254	127.789	206.599	68.1598	198.483	393.382	259.944	243.528	578.336	0.520052	0.00338188
Metanephrine	226.357	310.215	251.98	435.696	167.665	414.68	666.943	535.297	481.23	130.431	1.72696	0.0390063
LysoPC(20:0)	218.326	231.287	213.14	123.901	365.662	112.007	137.788	133.45	153.576	916.804	1.62995	0.000130135
PC(15:0/22:2(13Z,16Z))	1269.6	1159.24	1375.67	1137.65	1151.98	674.926	615.687	747.772	783.671	582.257	0.138469	0.00197389
N-(6-aminohexanoyl)-6-aminohexanoic acid	83.0247	97.0953	62.8705	488.767	46.0589	1033.83	1813.47	1123.45	1064.25	944.642	1.36234	0.000700153
L-Phenylalanine	1038.17	1034.17	1113.14	1066.91	1168.75	755.933	830.652	795.861	652.215	112.139	0.489681	0.000269041
Heptyl butyrate	58.5424	63.8408	69.0668	82.7979	43.8729	109.147	151.036	129.93	147.396	1342.52	1.27802	0.0107897
PC(O-16:0/16:0)	1350.01	1494.37	1618.6	1310.01	1428.06	998.258	920.648	1126.91	1246.2	132.729	1.7027	0.00284583
PC(15:0/18:1(11Z))	221.693	180.909	186.71	133.236	236.062	106.043	104.291	112.599	107.331	145.591	1.69161	0.00263323
PC(20:2(11Z,14Z)/P-18:1(11Z))	187.865	225.162	307.824	230.94	204.099	125.512	115.878	136.661	159.663	287.684	3.08175	0.0157157
PC(14:1(9Z)/P-18:1(11Z))	802.655	697.83	640.048	1699.75	1623.14	284.114	587.977	354.566	258.491	97.8009	2.28257	0.00297229
Farnesyl pyrophosphate	149.055	235.848	270.8	247.389	203.1	117.208	23.3272	96.9253	149.365	400.519	1.33322	0.00164938
PC(22:6(4Z,7Z,10Z,13Z,16Z,19Z)/P-16:0)	490.16	526.956	552.133	484.525	495.205	391.066	295.001	382.381	442.936	319.921	0.470102	5.5211e-05
18-Oxocortisol	133.169	163.335	125.252	203.22	84.1809	297.413	304.1	301.704	285.382	160.213	1.57045	0.00129848
PC(19:0/2:0)	234.963	236.852	300.631	235.426	249.723	209.122	121.819	160.157	149.473	211.217	0.47809	6.95621e-05
alpha-Santonin	84.4454	119.429	93.8303	132.714	54.8561	189.93	208.857	203.006	202.019	143.631	0.391985	4.56116e-05
PC(O-2:0/O-2:0)	42.7878	56.8527	44.1975	72.4804	33.0913	111.767	141.998	127.255	111.624	690.25	1.6917	0.00167845
PE(18:3(6Z,9Z,12Z)/P-18:1(11Z))	968.034	881.456	1136.32	1006.74	807.5	517.979	356.909	567.481	704.787	209.187	0.192048	0.000349911
6-Hydroxymelatonin	36.0648	44.581	29.1242	150.767	24.3548	315.734	405.399	296.688	256.431	3149.5	1.37017	0.0163637
SM(d18:1/14:0)	4083.91	4164.01	5317.49	3027.71	4268.96	2954.13	3277.36	3045.17	2799.69	1194.11	0.526905	0.00645265
PA(20:1(11Z)/0:0)	716.436	484.264	754.586	232.387	787.906	1081.52	805.038	1129.46	1437.15	906.214	3.42206	0.0308289
PE(O-16:0/0:0)	4860.87	2561.6	2592	697.564	5590.12	826.331	1170.9	952.769	907.627	288.837	0.519401	0.000112519
Alpha-N-Phenylacetyl-L-glutamine	136.118	155.423	125.362	192.986	106.016	234.077	305.303	275.666	274.445	168.963	1.66496	0.000149308
PE(18:2(9Z,12Z)/24:1(15Z))	274.216	253.888	253.259	207.599	266.44	171.328	119.688	150.803	143.233	6596.14	2.20917	0.000361039
Astaxanthin	10567.5	10436.4	14624.4	8995.91	11173	5135.79	3970.04	5051.43	4503.74	973.711	0.110788	0.0483024
10Z-Nonadecenal	68.4534	41.1773	44.1787	26.6337	146.08	57.5497	1193.95	589.456	132.617	88.2469	0.40115	0.00985664
7Z,9E-dodecadienoic acid	42.6873	45.2628	45.0197	109.477	26.6731	117.433	203.849	134.174	127.168	1442.26	2.34303	0.0481766
PE(18:2(9Z,12Z)/0:0)	8728.43	9361.18	5395.37	3072.22	14191.4	4978.63	4793.68	3478.29	2698.57	1579.69	0.441089	0.000927844
Uridine	425.687	595.875	517.059	560.163	414.583	1115.27	982.65	1139.62	880.856	1276.46	0.799601	0.0285541
Succinyladenosine	1061.24	1275.86	862.347	921.455	783.5	1297.27	1114.61	1226.71	1218.5	711.184	2.14874	0.00575644
12,15-epoxy-13,14-dimethyl-12,14-eicosadienoic acid	1671.82	1218.19	1166.41	707.787	1434.88	641.322	284.312	576.996	671.167	961.953	1.65551	0.00430007
L-Tryptophan	957.895	1207.61	1057.19	982.918	1258.52	728.979	522.574	660.113	426.947	439.997	1.26554	0.0456043
PI(O-20:0/22:4(7Z,10Z,13Z,16Z))	476.47	616.063	491.71	421.844	653.613	435.376	354.838	420.327	451.097	1726.77	0.155274	0.000421045
N-(6-aminohexanoyl)-6-aminohexanoic acid	283.025	368.658	214.572	1315.16	181.649	3282.22	4172.7	3043.74	2993.26	114.978	0.336948	0.000341242
Epsilon-(gamma-Glutamyl)-lysine	31.4562	42.115	29.6387	70.4333	19.6482	105.227	147.799	114.731	90.9181	874.052	0.3001	0.00140419
(9R,13R)-1a,1b-dihomo-jasmonic acid	213.988	261.935	264.858	661.38	131.159	784.153	1467.16	1021.87	962.13	9822.72	0.168157	0.0270687
2,7-dimethyl-6-nonenoic acid	1009.78	347.081	1113.34	591.456	828.567	1760.92	2384.19	4626.88	4539.7	216.318	0.431244	0.000738652
5-Deoxykievitol	75.3846	128.01	69.1006	171.602	47.3004	244.157	251.736	227.897	199.377	317.925	1.35935	0.0346531
Pristanic acid	486.633	377.718	442.254	378.355	632.635	325.839	380.245	340.986	339.936	75.3739	0.205947	1.93787e-05
3E,5E-tridecadienoic acid	11.7511	16.6976	8.5799	41.102	5.44014	75.7593	79.6705	81.1576	93.8266	206.98	0.242686	0.000292476
2-amino-8-oxo-9,10-epoxy-decanoic acid	24.6856	50.7143	21.9988	148.687	6.91361	194.946	223.886	208.499	208.185	212.044	3.85487	0.00494354
PC(O-11:1(10E)/2:0)	324.983	943.526	803.808	1210.36	864.645	453.516	17.8523	215.174	177.281	364.649	0.589096	0.00662968
1b,3a,12a-Trihydroxy-5b-cholanoic acid	197.119	262.036	287.726	114.46	342.962	489.261	354.219	408.865	427.331	130.613	0.302696	0.0117752
Uric acid	18.083	44.7734	51.4126	40.5046	30.3921	51.6536	208.877	122.345	98.2341	501.162	1.42983	0.0190881
PE(14:0/24:1(15Z))	526.778	530.568	662.457	589.15	484.139	321.472	249.796	390.689	490.324	2703.05	1.30269	0.00941421
Spongipregnoloside A	3070.79	3116.19	3737.63	2920.3	3988.48	2742.22	2211.46	2584.4	2680.86	94.0948	0.226324	7.89882e-05
Atenolol	13.9482	23.1144	12.1611	62.5814	8.24081	98.2431	108.76	106.083	123.235	808.049	1.56064	0.0359053
SM(d16:1/22:1)	886.485	920.356	1558.89	874.1	868.286	460.755	660.651	654.617	689.012	340.97	0.309559	0.00948439
dolichyl beta-D-glucosyl phosphate	87.8178	352.046	112.741	144.972	115.662	885.789	476.416	525.418	398.497	767.137	0.381439	0.00366333
PG(21:0/0:0)	282.578	763.542	388.728	415.498	422.37	1771.45	1133.74	1191.65	1094.28	11.7589	10.2746	0.0121943
Malonylcarnitine	66.4584	289.425	488.417	238.911	178.217	68.0962	6.08096	24.5544	12.2813	291.543	0.530925	0.0446814
3alpha-Hydroxy-6-oxo-5beta-cholan-24-oic Acid	225.827	206.196	179.761	83.3039	182.809	212.963	559.741	330.704	258.571	143.513	0.152431	0.00209435
5-Methoxydimethyltryptamine	32.0746	37.6619	20.3341	143.877	18.434	356.271	509.316	331.141	315.464	2875.68	0.555512	0.000221091
Pyroglutamic acid	1725.58	1460.39	1376.12	909.048	1365.68	2235.76	2425.04	2461.45	2309.31	1258.13	0.128487	0.00803841
9,12-dioxo-dodecanoic acid	128.702	98.5824	80.5475	106.514	62.3175	319.345	356.548	741.965	1033.84	444.402	0.55355	0.000874216
5-Methoxytryptophol	167.54	263.313	173.448	233.36	158.301	307.819	358.751	359.846	328.411	941.014	0.326961	0.000909438
Cyclic GMP	191.707	358.763	154.978	508.378	118.555	680.177	1030.02	815.009	608.82	5843.98	0.412807	0.00261444
Dodecanedioic acid	2205.17	1909.76	2011.22	1215.53	1004.37	3333.79	2929.49	4043.57	4067	73.0822	3.40783	0.00436166
5,7-Dihydroxy-3',4'-dimethoxy-5'-prenylflavanone	98.4306	130.718	95.4753	57.9577	142.944	31.2249	10.9043	30.8422	8.15751	236.833	1.41771	0.0237592
PG(O-16:0/16:1(9Z))	294.814	293.129	289.458	192.145	360.609	220.624	155.245	201.755	194.318	364.722	0.224577	1.19309e-05
4-Aminohippuric acid	46.3685	91.5052	51.6842	133.275	26.541	278.917	326.643	311.14	274.279	743.977	0.754183	0.0477179
L-Isoleucine	373.515	458.467	375.213	496.002	362.89	465.8	504.172	547.901	477.654	222.456	1.45472	0.0338085
Ceramide (d18:1/9Z-18:1)	299.341	264.749	328.577	302.58	463.207	157.729	291.981	228.01	239.874	116.037	0.439392	0.0130189
17-methyl-6Z-octadecenoic acid	94.7158	69.0538	58.5962	46.1743	137.356	153.202	286.198	184.753	183.576	99.3904	0.378704	0.000954658
L-Aspartyl-L-phenylalanine	33.1134	43.285	32.5374	80.8005	18.9877	94.4219	142.389	110.231	104.721	461.175	1.40101	0.0469075
Hexacosanedioic acid	685.366	532.746	1015.61	803.826	668.666	443.1	671.417	529.077	540.615	258.16	1.36144	0.0107439
Itaconic acid	320.638	365.003	267.395	324.28	384.77	297.355	191.543	244.167	229.609	967.287	0.326973	0.00176922
Uric acid	161.55	365.799	298.371	329.981	229.078	475.79	1193.22	847.029	751.819	1689.76	0.454898	8.02739e-05
(23S)-1alpha-hydroxy-25,27-didehydrovitamin D3 26,23-lactone	819.387	684.169	761.531	898.21	552.918	1262.24	1920.33	1633.87	1663.14	532.337	0.273964	0.0376574
N-oleoyl histidine	51.6293	53.9701	41.9367	147.672	59.4098	103.971	220.13	258.879	179.078	676.745	0.624108	0.00493922
Corylin	336.347	384.9	284.396	408.483	225.404	483.603	468.872	525.4	472.379	17.2447	4.65494	0.0111354
(5-D-ribonyl)hopane	211.347	41.5154	84.9805	126.929	156.529	15.9788	25.9889	26.6943	47.5647	584.479	0.590895	0.0215914
7,8,7',8'-Tetradehydroastaxanthin	324.317	331.172	196.207	573.758	208.765	423.719	525.201	553.133	679.133	675.674	0.483879	7.05566e-05
PC(O-2:0/O-1:0)	258.703	382.215	279.952	385.621	207.719	590.675	684.853	625.863	552.249	80.3553	2.43973	0.0166601
26,26,26,27,27,27-hexafluoro-25-hydroxyvitamin D3 / 26,26,26,27,27,27-hexafluoro-25-hydroxycholecalciferol	119.002	254.318	159.354	106	265.149	111.799	42.1714	74.092	62.0421	102.917	2.15859	0.0171248
PC(14:0/P-18:1(11Z))	146.061	140.742	160.479	313.802	160.452	83.8132	71.3848	85.3833	83.4182	454.66	0.316338	0.0189973
VD 2716	88.121	94.8624	102.057	56.8534	47.3259	197.365	116.53	246.078	215.758	468.788	0.0880895	0.0151614
Ethyl glucuronide	41.6969	47.2744	52.8758	53.0856	38.4511	183.687	1111.79	529.879	355.249	91.6549	0.290295	0.000549407
4,4'-dihydroxy-3,5-dimethoxydihydrostilbene	17.4835	33.9959	15.5778	73.9361	5.50324	95.0208	118.583	100.929	98.4585	167.034	0.345445	0.0022947
2-methyl-dodecanedioic acid	34.3132	58.7449	18.2075	131.143	13.9728	139.394	150.092	148.436	137.223	364.226	1.7486	0.043856
1-(10-methylhexadecanyl)-2-(8-[3]-ladderane-octanyl)-sn-glycerophosphocholine	391.637	410.923	834.431	392.509	449.312	223.161	243.292	283.52	303.399	705.347	0.331296	0.00301968
Acinospesigenin A	193.356	572.646	356.067	367.011	214.968	1587.76	890.201	1028.72	931.558	473.472	0.0663154	0.0392337
PA(O-20:0/18:0)	24.7164	6.83124	26.8255	21.0367	21.8852	23.9351	640.129	305.495	84.4433	17357.2	0.332216	0.0243473
Scopolamine	2439.13	4691.92	1531.31	8532.6	419.447	6661.65	5698.83	10604.2	12699.1	128.618	0.420309	5.61009e-05
5,2'-Dihydroxy-7-methoxy-6,8-dimethyl-4',5'-methylenedioxyflavan	41.1021	53.8107	51.6892	60.9197	24.1976	103.08	97.4843	110.261	111.863	3064.78	1.42811	0.00112202
SM(d18:1/17:0)	3857.45	3682.15	4740.21	3630.87	3679.68	2363.05	2740.55	2743.53	2805.73	142.299	1.66839	0.00292185
PS(P-16:0/22:6(4Z,7Z,10Z,13Z,16Z,19Z))	206.315	177.946	269.172	203.288	175.381	116.331	90.7317	123.724	145.535	839.507	0.231937	0.00109231
2,5-dimethyl-2E-tridecenoic acid	194.298	297.742	158.289	833.593	73.3304	1440.43	1818.83	1342.82	1272.52	504.494	0.696598	0.000255694
Dihydropinosylvin	336.231	381.832	340.753	387.262	256.047	481.4	486.003	488.696	482.888	1193.27	1.46195	0.00134809
Taurine	1902.62	1538.75	2034.25	1563.68	2032.59	1236.74	1128.27	1241.07	1406	133.655	0.172289	0.00121321
N-(3S-hydroxy-butanoyl)-homoserine lactone	15.5053	21.1483	65.7984	105.939	16.6378	225.871	311.363	261.222	374.001	162.168	0.0933852	0.0443187
15-HETE-G	11.4243	5.56672	3.52562	2.03537	23.8534	7.36908	201.85	99.3848	26.1527	632.87	0.403261	0.000121485
Norselic acid E	182.673	282.311	186.333	342.99	218.35	482.394	733.909	601.425	556.528	1233.12	1.80166	0.0187925
GlcAbeta-Cer(d18:1/18:0)	1932.83	1884.05	2767.96	3908.12	2172.35	1321.33	1628.15	1405.96	1441.22	256.892	1.50535	0.00385897
Acacetin 7-[2'''-(2-methylbutyryl)rutinoside]	332.833	491.769	433.223	339.723	377.479	310.774	225.866	262.402	256.075	100.515	0.275472	0.000750761
Sphinganine 1-phosphate	13.0741	19.927	16.8207	65.3821	5.63817	67.5274	97.2809	87.7346	85.615	87.7311	0.175243	3.83591e-05
11alpha-Hemiglutaryloxy-1,25-dihydroxyvitamin D3	17.4754	36.3902	21.4582	22.6893	9.23457	158.206	131.772	122.399	111.886	522.055	0.284394	0.000234851
Repensol3,7,9-Trihydroxycoumestan	82.3348	175.704	69.0073	283.074	51.0259	359.155	525.112	464.951	453.482	51.3101	6.95621	0.0389656
L-Thyronine	109.225	780.619	300.545	674.542	139.539	101.948	4.40304	57.6311	72.8636	324.184	0.200259	0.0201152
9-deoxy-9-methylene-PGE2	318.441	96.8954	114.484	49.7151	13.4155	1125.27	249.041	592.184	670.238	178.942	0.280577	8.17883e-05
S-Adenosylhomocysteine	33.0246	56.867	24.2377	80.1849	14.4236	127.802	148.838	148.792	139.586	320.875	0.570024	0.00237304
(1S,2S)-3-oxo-2-pentyl-cyclopentanebutanoic acid	184.17	217.097	181.06	216.738	141.995	262.11	437.866	330.182	299.879	113.809	0.359834	0.0066645
3,7-Dimethyl-2E,6E-decadien-1,10-dioic acid	37.0234	42.2986	46.5148	113.676	13.7679	106.561	209.696	140.777	133.04	70.2232	0.222249	0.000363804
Undecan-1-ol	22.4301	31.1568	24.4805	34.9442	13.4352	96.7195	154.182	113.788	134.028	76.9359	0.266178	0.000331146
5-Aminoimidazole-4-carboxamide	20.0702	29.9225	11.5988	64.6868	6.47661	112.093	113.228	99.7488	96.7388	5.01628	6.63968	0.0138349
PC(O-1:0/2:0)	39.3142	154.981	63.296	140.026	53.2821	31.387	1.08954	13.582	16.835	5.34482	0.0475907	0.00695157
1-Undecene	3.95785	2.91368	4.1883	8.35779	3.41405	110.457	106.328	95.9502	161.671	204.489	1.3416	0.00111831
Ranitidine	269.325	325.031	285.851	269.661	319.739	243.522	193.957	219.084	234.366	207.331	0.174888	1.52134e-05
5-Hydroxy-L-tryptophan	24.64	34.5832	15.4748	111.332	11.421	242.593	245.736	225.803	207.551	129.879	0.172425	0.00138645
N-acetylsphingosine 1-phosphate	8.97006	18.3515	6.16374	31.3242	6.04073	56.8746	85.2972	82.1811	56.6735	179.252	0.536153	0.00435129
Fumonisin C1	117.043	126.537	46.8315	125.468	42.699	175.259	147.88	171.063	181.859	217.461	1.54658	0.0117983
Artoindonesianin A	267.505	401.813	331.857	229.806	357.551	251.603	155.426	205.424	197.208	66.7089	3.00787	0.0203325
3-Hydroxydodecanoic acid	95.4059	287.036	218.496	168.397	103.814	119.144	7.2226	58.0577	39.1556	966.546	0.610269	0.000185876
Paramethasone acetate	637.685	663.736	483.077	716.502	416.286	945.5	947.076	956.065	965.139	175.467	0.462971	1.02401e-05
pedilstatin	83.4191	101.093	55.2015	96.8204	64.6429	170.989	183.913	173.306	162.854	2817.06	1.36525	0.0307187
SM(d18:1/18:0)	3010.25	2981.51	4365.12	3395.2	2630.05	1879.88	2360.79	2399.87	2541.76	166.847	0.369141	0.000211402
6-iodo-5-hydroxy-eicosa-8Z,11Z,14Z-trienoic acid gamma lactone	97.9157	92.4583	73.3685	76.5044	28.261	208.348	252.443	199.657	170.992	604.645	0.428998	1.31372e-05
2-Methoxy-estradiol-17beta 3-glucuronide	312.467	308.36	192.416	348.391	159.153	612.185	624.876	615.755	621.314	138.411	0.264878	0.000103978
PA(15:1(9Z)/0:0)	53.5956	44.2963	5.56472	88.3625	9.26155	150.528	157.316	151.829	161.06	362.73	0.790377	0.00340092
PE(18:1(11Z)/22:4(7Z,10Z,13Z,16Z))	298.151	301.605	235.927	344.485	325.201	379.032	403.244	380.925	378.693	281.368	0.546293	0.00318896
Chenodeoxycholic acid 3-sulfate	207.074	239.716	123.783	107.371	104.81	329.93	293.124	286.569	241.855	131.955	2.03617	0.000170066
PE(18:3(6Z,9Z,12Z)/24:1(15Z))	237.662	223.776	282.309	192.387	288.062	119.816	100.18	120.245	129.031	2557.22	0.426761	4.48312e-05
Docosanediol-1,14-disulfate	1037.56	1118.48	756.934	1577.08	731.237	2123.21	2623.04	2446.94	2484.29	349.334	0.36663	1.17564e-05
Isoamoritin	150.432	168.797	74.1256	172.245	83.6305	320.595	381.025	354.16	365.688	2245.68	1.34699	0.0168354
Homo-L-arginine	2859.63	2644.47	2917.43	2071.97	3515.69	2166.32	1942.24	2080.08	1966.07	171.066	0.271388	0.000632462
Levofloxacin	27.3182	48.5636	15.6521	64.1123	10.486	104.445	117.443	122.432	96.7737	633.146	0.44105	0.00167221
Guaiacol	204.43	323.126	266.63	583.299	121.098	679.141	765.766	679.552	640.155

## Sheet: Group D and B
Table S2 Different metabolites between different groups. A, Ori; B, CN6; C, CN10; D, CN15.										D5	FoldChange(D/B)	P value
Metabolites	B1	B2	B3	B4	B5	D1	D2	D3	D4	290.196	0.496859	0.0167222
SM(d16:1/24:1)	262.474	587.258	332.175	655.863	459.442	193.129	180.674	228.278	249.112	250.997	1.59179	0.0135734
LysoPC(18:4(6Z,9Z,12Z,15Z))	117.618	84.5923	140.395	241.439	146.011	245.436	229.02	232.419	204.223	2949.02	0.710842	0.0160357
Palmitic acid	4170.05	4711.05	3666.41	5450.03	4499.39	2375.5	4280.15	3198.35	3188.74	3553.31	1.71457	0.0097159
LysoPC(22:5(4Z,7Z,10Z,13Z,16Z))	1669.18	1152.94	2096.75	1924.38	1710.81	2827.62	1784.8	2933.31	3567.53	919.405	0.691169	0.0153156
Tetracosanoic acid	1694.61	1897.95	1034.01	1597.71	1556.07	954.568	1183.27	1075.51	1244.78	1526.03	0.676353	0.0268741
LysoPC(18:0)	1271.61	2428.34	1827.74	1739.42	1816.78	988.712	955.02	1228.78	1445.36	15125.4	1.67969	0.0166071
LysoPC(22:6(4Z,7Z,10Z,13Z,16Z,19Z))	7688.97	4713.18	8217.73	12116.2	8184.02	14838.4	8385.9	13746.6	16636.7	2760.06	0.817495	0.000992349
Hypoxanthine	2876.81	3333.66	3043.14	2890.03	3035.91	2384.25	2426.54	2481.84	2356.52	802.864	6.40281	0.0224731
8Z-decen-4,6-diynoic acid	268.114	220.141	277.34	217.16	245.689	1129.23	3384.15	1573.1	976.152	192.721	0.347333	0.00525368
SM(d18:1/20:0)	279.694	638.249	307.871	667.076	473.222	131.497	146.885	164.366	186.359	310.536	1.89375	0.00877316
Glucosyl sphingosine	181.428	173.665	103.24	281.551	184.971	388.643	466.934	350.29	235.046	594.427	1.35289	0.0177028
9,12,13-TriHOME	621.814	467.729	574.279	565.544	557.341	899.558	879.476	754.02	642.62	345.478	2.03624	0.0207244
PC(O-11:1(10E)/2:0)	314.759	78.3714	218.769	94.4958	176.599	358.298	514.876	359.598	219.74	151.764	0.404066	0.000111418
PE(P-16:0/0:0)	386.382	483.497	614.783	459.827	486.122	218.045	253.885	196.425	162.007	513.165	2.04841	0.0345405
3-Hydroxydodecanoic acid	413.2	301.178	540.443	143.82	349.66	699.265	1190.05	716.246	462.505	102.197	3.14506	0.000219875
Glycogen	39.9606	31.2782	61.635	22.2519	38.7814	158.073	94.4632	121.97	133.146	2312.11	0.558108	0.00357648
PC(O-15:0/0:0)	3504.65	5024.98	4621.71	2620.96	3943.08	1972.43	2157.88	2200.66	2360.23	727.798	0.591892	0.00222256
SM(d16:1/22:1)	929.633	1089.84	883.345	1418.43	1080.31	527.346	617.335	639.428	685.234	73.614	0.397055	0.00111084
PC(O-18:0/O-2:1(1E))	152.337	245.278	284.063	161.103	210.695	105.149	83.5352	83.6576	72.3319	2986.43	0.459348	0.00111266
PE(O-16:0/0:0)	6003.84	9786.09	6925.31	5322.19	7009.36	3154.03	3459.02	3219.74	3279.47	424.224	0.769215	0.00901853
Hypoxanthine	524.088	636.581	525.766	486.508	543.236	504.146	336.792	417.865	406.299	8775.81	0.549959	0.00463995
SM(d18:1/16:0)	12891.2	18117.2	10198.8	19920.8	15282	7591.05	9199.85	8404.47	8051.16	279.389	0.698872	0.0248705
17-hydroxy stearic acid	541.073	633.217	410.147	420.098	501.134	298.313	485.353	350.228	337.857	3356.24	0.611803	0.00207121
SM(d16:1/17:0)	4639.3	5684.55	4146.62	6784.51	5313.75	3052.34	3495.4	3250.96	3099.88	374.754	3.38273	1.72486e-06
cholacalcioic acid / 25,26,27-trinorvitamin D3 24-carboxylic acid / 25,26,27-trinorcholecalciferol 24-carboxylic acid	96.9513	137.615	132.263	146.604	128.358	501.753	393.259	434.201	467.038	776.871	0.454292	0.00107758
PC(O-16:0/O-2:0)	1145.85	2124.87	1746.09	1318.68	1583.88	640.988	655.126	719.542	805.182	398.436	0.469352	0.00139483
PC(O-17:0/0:0)	600.723	1023.89	970.23	610.759	801.399	323.967	400.35	376.138	381.8	1162.08	6.65008	0.0109665
17,18-EpETE	259.338	127.694	345.964	148.322	220.33	296.406	2578.82	1465.21	1823.53	1349.28	0.622773	0.0369755
LysoPC(18:0)	1369.57	3078.09	1594.71	2032.54	2018.73	1060.87	1108.75	1257.21	1509.93	3106.52	0.511807	0.00240078
PC(O-8:0/O-8:0)	4929.53	8353.87	5909.46	4598.93	5947.95	2767.86	2921.04	3044.2	3381.39	120.135	20.3785	0.00201158
15-Keto-prostaglandin E2	5.86912	6.61706	10.3614	3.28996	6.5344	36.4997	200.397	133.161	175.613	866.67	0.210801	0.0394145
2-O-(beta-D-galactopyranosyl-(1->6)-beta-D-galactopyranosyl) 2S,3R-dihydroxytridecanoic acid	723.798	1327.31	1652.26	4431.97	2033.83	126.549	606.9	428.735	114.822	921.831	0.506382	8.84272e-05
PC(16:1(9Z)/P-18:1(11Z))	1400.48	1630.16	1237.32	1759.06	1506.76	665.236	657.255	762.994	807.653	1983.69	0.452595	0.00242106
SM(d18:1/18:0)	3085.57	4591.56	2544.87	5138.7	3840.18	1582.89	1508.11	1738.04	1877.49	23356.9	1.37368	0.0126902
PE(22:6(4Z,7Z,10Z,13Z,16Z,19Z)/0:0)	23134.7	12585.8	16424	22163	18576.9	28855.8	23571.7	25518.6	26290.2	362.505	0.428227	0.0383919
LysoPC(P-18:0)	510.139	1579.74	1154.8	429.978	918.664	417.802	413.232	393.397	380.049	1381.4	0.389151	0.000480835
PC(16:0/P-18:0)	2246.95	3326.73	2339.72	3860.83	2943.56	875.25	993.179	1145.49	1332.12	507.194	0.632635	0.0493169
PC(O-15:0/2:0)	581.505	1016.92	428.38	922.253	737.264	449.523	313.993	466.419	594.966	2200.31	0.681177	0.00182552
SM(d18:1/14:0)	3159.26	3349.99	2622.3	4029	3290.14	2410.28	2212.61	2241.16	2141.47	346.308	0.652731	0.00795957
24-northornasterol A	502.131	555.413	381.66	697.58	534.196	299.186	392.223	348.686	357.027	259.837	1.5492	0.0196863
Docosahexaenoic acid	166.377	111.51	164.701	213.734	164.081	291.211	156.462	254.194	309.267	1614.57	1.56291	0.0275048
LysoPC(20:3(5Z,8Z,11Z))	918.898	560.067	1081.08	794.124	838.543	1180.15	807.473	1310.57	1640.07	442.593	0.421243	0.00250977
PC(P-15:0/0:0)	891.881	1385.56	1520.97	716.836	1128.81	488.448	549.268	475.504	421.708	1281.4	0.516371	0.00218902
LysoPC(P-16:0)	2090.33	3278.52	3451.62	2049.94	2717.6	1548	1513.42	1403.29	1270.34	1124.37	0.398994	0.00515632
PE(20:4(5Z,8Z,11Z,14Z)/P-16:0)	2053.54	2955.23	1369.89	3664.2	2510.72	913.17	792.86	1001.76	1176.64	95.7239	4.9113	9.81836e-05
3,12-Dioxochola-1,4-dien-24-oic Acid	19.4465	25.2492	31.3132	43.9086	29.9794	173.05	133.472	147.238	186.705	652.688	0.540817	0.0216475
PC(O-14:0/0:0)	1375.48	1611.83	2263.44	802.051	1513.2	795.352	1070.79	818.365	754.633	14074.4	1.46035	0.00627669
PE(22:6(4Z,7Z,10Z,13Z,16Z,19Z)/0:0)	12528	6144.45	8920.76	13055.3	10162.1	15089.6	15106.4	14840.3	15090.6	1007.52	0.411319	0.000813739
PC(14:0/P-18:0)	1580.27	2274.04	1448.63	2618.17	1980.28	688.361	708.458	814.525	853.764	304.146	1.98741	0.0151864
PE(20:2(11Z,14Z)/P-16:0)	111.05	47.2508	251.271	103.559	128.283	241.643	300.454	254.95	173.558	3026.23	0.640766	0.0305086
PE(O-16:1(1Z)/22:6(4Z,7Z,10Z,13Z,16Z,19Z))	3137.97	4272.05	2212.61	4460.07	3520.68	1748.7	1644.73	2255.93	2604.06	27290.7	0.649848	0.0210637
3alpha-Hydroxy-6-oxo-5beta-cholan-24-oic Acid	38636.3	46991.2	28328.5	59306.2	43315.5	23705.2	33161.4	28148.5	28436.7	590.43	0.488404	0.00646301
PE(O-18:0/15:0)	595.711	1204.06	695.719	1122.16	904.411	324.738	360.864	441.718	490.842	575.29	1.37562	0.0388401
1b,3a,12a-Trihydroxy-5b-cholanoic acid	595.155	481.513	611.827	684.091	593.146	1101.18	822.486	815.947	764.835	141.482	21.1422	0.010738
13-HOTE	16.5083	30.0327	46.3442	16.9587	27.461	772.821	1090.35	580.586	317.687	242.316	1.92019	0.000651115
Maltotetraose	100.277	149.585	104.571	121.347	118.945	162.978	275.797	228.397	232.497	1120.1	0.494206	0.0173927
2-(8-[3]-ladderane-octanyl)-sn-glycero-3-phosphoethanolamine	1856.6	4486.42	2740.44	2263.58	2836.76	1172.48	2063.6	1401.94	1251.61	418.897	0.581489	0.00173517
PS(O-20:0/22:4(7Z,10Z,13Z,16Z))	654.625	509.656	781.04	521.973	616.823	411.515	279.161	358.676	325.131	229.333	2.40847	0.0091721
PA(16:0/0:0)	204.111	120.944	122.629	111.849	139.883	319.345	543.245	336.905	255.698	351.114	2.30272	5.18165e-06
LysoPC(22:6(4Z,7Z,10Z,13Z,16Z,19Z))	131.794	211.391	203.298	153.958	175.111	447.271	406.568	403.23	407.968	498.107	0.431897	0.00174915
PC(18:0/P-18:1(11Z))	683.897	990.73	774.227	1305.18	938.509	296.781	316.134	405.339	510.336	158.847	0.425828	0.000819804
SM(d18:1/19:0)	271.217	410.424	248.781	439.027	342.362	133.578	130.577	145.788	160.148	1177.81	1.71296	0.00142774
(-)-20-Acetoy-9-hydroxy-1,6,14-rhamnofolane-triene-3,13-dione	365.934	883.243	821.02	524.611	648.702	1074.73	1060.26	1111.2	1132	259.452	0.32557	0.0131829
PI(18:4(6Z,9Z,12Z,15Z)/0:0)	343.16	420	438.685	981.819	545.916	151.426	184.064	177.734	115.994	270.401	23.5356	0.0104532
PC(15:0/18:1(11Z))	29.0262	13.0812	40.3504	12.1036	23.6404	488.731	1159.72	556.389	306.706	3648.08	0.488226	0.00547298
PE(20:5(5Z,8Z,11Z,14Z,17Z)/P-16:0)	5113.31	6871.76	3697.28	8108.43	5947.69	2697.6	1920.72	2903.82	3348.87	38.4421	0.256791	0.00259356
SM(d16:1/23:0)	79.3327	163.387	78.1659	185.272	126.54	24.3285	28.1939	32.4942	39.0122	286.736	0.385546	0.0381597
LysoPC(P-18:0)	405.615	1349.89	1092.44	325.52	793.366	311.092	359.712	305.879	265.976	8914.09	0.49872	0.0256888
PE(O-18:1(9Z)/0:0)	14288.7	37337	21387.1	16728.4	22435.3	10828.1	14451.4	11188.9	10562.2	385.022	0.663237	0.00317575
PE(20:5(5Z,8Z,11Z,14Z,17Z)/24:1(15Z))	513.33	551.159	416.812	590.885	518.046	353.003	230.286	343.588	406.039	419.206	2.01704	0.0300967
PE(20:3(5Z,8Z,11Z)/P-16:0)	242.14	65.2278	504.304	82.0947	223.442	483.106	557.086	450.691	343.367	164.297	2.24243	0.000933499
Glycerophosphocholine	81.8954	36.6787	28.8848	98.536	61.4987	134.748	131.334	137.906	121.246	749.058	0.586821	0.00133448
SM(d19:1/16:0)	990.502	1363.19	942.666	1456.56	1188.23	674.988	646.879	697.278	718.189	224.032	0.259077	0.000204723
PC(20:2(11Z,14Z)/P-18:1(11Z))	548.397	621.124	709.738	1022.76	725.504	150.546	131.014	187.961	246.253	640.5	0.506175	7.3839e-05
PC(14:0/P-16:0)	988.791	1151	903.117	1292.96	1083.97	541.34	476.978	548.678	535.893	2580.96	0.735315	0.0236901
PC(22:6(4Z,7Z,10Z,13Z,16Z,19Z)/P-16:0)	2743.5	2800.07	2362.03	3454.21	2839.95	1713.15	1555.87	2088.26	2503.05	2540.67	0.632459	0.0394962
PC(16:0/22:4(7Z,10Z,13Z,16Z))	3579.05	3839.67	5436.35	1970.91	3706.49	2083.17	2388.94	2344.2	2364.04	74.7823	4.66486	7.52813e-07
1alpha,23-dihydroxy-24,25,26,27-tetranorvitamin D3 / 1alpha,23-dihydroxy-24,25,26,27-tetranorcholecalciferol	10.6098	24.2173	10.8998	26.9733	18.175	79.5154	92.9288	84.7839	91.9092	1164.66	0.415126	0.00046045
PC(20:3(5Z,8Z,11Z)/P-18:1(11Z))	1854.6	1880.27	1960.59	2907.74	2150.8	765.269	588.982	892.852	1052.5	2313.28	0.560591	0.00336533
SM(d18:1/16:0)	3401.14	4301.81	2593.63	4937.73	3808.58	2114.65	1830.07	2135.05	2282.21	1033.88	0.432012	0.010862
PE(18:4(6Z,9Z,12Z,15Z)/P-18:1(11Z))	1733.59	1926.57	1036.71	3069.79	1941.67	734.538	642.116	838.824	944.764	883.287	0.769899	0.0257332
SM(d18:0/14:0)	999.137	980.994	1107.24	1507.41	1148.7	904.896	927.566	884.38	821.773	164.781	0.654751	0.0313519
PE(14:0/22:2(13Z,16Z))	231.604	413.091	299.47	202.504	286.667	176.096	230.859	187.696	179.047	108.058	0.426407	0.0320346
Argininosuccinic acid	163.502	396.643	105.026	381.127	261.574	97.4883	118.1	111.537	122.502	1390.19	0.691066	0.00103359
PE(18:4(6Z,9Z,12Z,15Z)/24:1(15Z))	1613.77	1769.13	1507.52	1862.17	1688.15	1103.65	893.362	1166.62	1279.29	241.783	0.646796	0.000505849
PE(20:2(11Z,14Z)/P-18:1(11Z))	339.397	296.573	322.367	403.582	340.48	173.737	236.131	220.221	229.233	263.853	0.740495	0.00285906
1-(O-alpha-D-glucopyranosyl)-(1,3R,29S,31R)-dotriacontanetetrol	322.398	357.603	329.214	436.032	361.312	287.013	235.71	267.55	283.622	57.9149	0.403874	0.00076691
PE(P-19:1(12Z)/0:0)	119.521	220.365	206.438	142.465	172.197	80.2276	80.5898	69.5459	59.4514	1754.29	0.720998	0.0121516
PC(22:5(7Z,10Z,13Z,16Z,19Z)/P-16:0)	2381.18	1918.53	1783.3	2433.26	2129.07	1465.37	1076.53	1535.05	1844.03	87.3996	0.385608	0.00218696
PC(22:5(4Z,7Z,10Z,13Z,16Z)/P-18:0)	227.367	242.313	402.046	193.337	266.266	109.343	130.16	102.674	83.794	1196.7	0.354035	0.0228556
PE(P-18:1(11Z)/22:6(4Z,7Z,10Z,13Z,16Z,19Z))	1648.35	3453.32	1150.41	4568.79	2705.22	745.098	761.602	957.742	1127.57	571.288	1.68966	0.000382912
19,20-DiHDPA	297.547	230.205	435.024	334.348	324.281	538.737	598.16	547.924	483.512	601.214	1.63693	0.00127398
Maltotriose	439.726	412.73	292.413	458.865	400.933	616.946	825.296	656.301	581.749	35477.4	0.740178	0.0278266
Stearic acid	44990.9	53780.3	32348.4	59669.6	47697.3	33868.9	36563.9	35304.5	35307.8	1802.17	1.36509	0.0327703
LysoPC(20:3(5Z,8Z,11Z))	1197.02	984.316	1323.15	1116.84	1155.33	1429.98	1091.05	1577.13	1985.33	258.96	0.484072	0.0231657
PC(P-17:0/0:0)	341.622	897.218	647.417	354.827	560.271	254.788	308.357	271.212	262.742	1392.59	0.400195	0.012156
PE(O-18:1(1Z)/20:4(5Z,8Z,11Z,14Z))	2233.02	3521.86	1594.73	4863.35	3053.24	1099.22	963.691	1221.89	1432.06	254.896	0.596785	0.0109806
PI(P-16:0/0:0)	400.602	496.272	270.909	585.959	438.435	224.168	301.429	261.652	266.113	3533.21	0.447852	0.0125634
PE(20:5(5Z,8Z,11Z,14Z,17Z)/P-18:0)	5088.24	7672.57	3645.89	10164.2	6642.74	2904.01	2046.63	2974.96	3415.99	268.851	1.70421	0.00570009
Succinyladenosine	104.073	206.068	77.993	231.149	154.821	260.177	259.951	263.848	266.413	975.94	0.292989	0.00609279
PE(O-18:0/0:0)	2147.64	5932.59	2693.17	2982.56	3438.99	929.039	1065.52	1007.59	1059.85	165.235	26.3055	0.0014638
3,4-Dihydroxyphenylglycol	10.1033	19.8694	11.6084	15.498	14.2698	266.902	466.367	375.374	602.99	254.738	0.288362	0.00102188
4-Ketoalloxanthin	549.65	961.012	415.029	725.198	662.722	215.254	127.893	191.104	166.53	1.14179	0.167898	8.39816e-05
Galactosylhydroxylysine	250.923	217.935	302.901	185.228	239.247	56.1536	0.337446	40.1691	103.044	225.208	0.455776	0.00655345
PE(O-20:0/O-16:0)	423.795	464.185	692.265	263.301	460.886	191.06	201.708	210.061	222.268	245.214	2.0955	0.0191276
7-Ethyltridecan-6-one	150.015	92.9459	223.284	100.239	141.621	256.944	478.482	296.767	206.43	285.945	1.49818	0.031479
PA(16:0/18:1(11Z))	221.549	109.62	280.872	129.657	185.424	276.849	328.175	277.799	220.229	1579.65	0.551082	0.0237337
PE(22:6(4Z,7Z,10Z,13Z,16Z,19Z)/P-18:0)	1763.62	2546.73	1283.96	3227.04	2205.34	1005.07	879.725	1215.32	1396.84	1097.33	0.66901	0.00464699
SM(d16:1/17:0)	1501.27	1845.14	1243.28	2062.38	1663.02	1182.51	1081.69	1112.58	1088.78	94.2111	3.25385	0.000797608
5-Methoxytryptamine	19.7147	35.4821	26.5292	79.6837	40.3524	144.995	174.896	131.301	111.102	72.7082	0.20915	0.00141053
PI(15:0/0:0)	232.907	252.564	406.35	155.362	261.796	47.6285	3.94857	54.7546	94.7334	23.5306	0.0644436	0.0401956
PA(12:0/20:4(5Z,8Z,11Z,14Z))	176.407	716.257	438.417	2054.56	846.411	30.9741	55.0063	54.5458	108.672	557.526	0.424225	0.00718857
PE(22:4(7Z,10Z,13Z,16Z)/P-16:0)	893.756	1106.82	801.298	1839.62	1160.37	448.705	367.56	492.26	595.248	5147.26	0.676182	0.00597069
PC(16:0/P-18:1(11Z))	5155.89	5658.52	5086.95	6631.59	5633.24	3154.05	2810.76	3809.09	4124.29	656.396	1.28822	0.0243638
PI(19:1(9Z)/0:0)	422.767	642.666	709.246	478.906	563.396	730.144	697.452	725.779	819.123	71.8449	0.390191	0.0252777
PE(22:2(13Z,16Z)/0:0)	182.723	130.707	352.202	108.28	193.478	92.2028	75.2693	75.4933	62.656	529.33	0.51656	2.43108e-05
PC(18:3(6Z,9Z,12Z)/P-18:0)	880.489	871.532	881.8	1077.41	927.809	450.934	368.292	479.269	568.519	535.353	0.504491	0.018542
PE(18:2(9Z,12Z)/P-16:0)	697.076	1225.97	505.341	1321.02	937.35	449.773	360.755	472.885	545.659	9995.43	0.762321	0.0389987
Inosine	12518.3	16660.5	13531	9895.81	13151.4	12396.6	8446.09	10025.6	9264.28	400.519	2.549	0.0192286
PC(18:4(6Z,9Z,12Z,15Z)/20:5(5Z,8Z,11Z,14Z,17Z))	73.4537	177.794	162.192	185.614	149.763	230.6	655.351	381.747	240.518	1017.4	0.646552	0.00201315
2-nonene-4,6,8-triynal	1095.7	1315.41	1031.76	1441.7	1221.14	697.378	774.46	789.533	668.895	182.629	2.68284	0.00294214
Neoraucarpan	72.1076	57.7844	41.5854	34.5712	51.5122	143.235	66.5943	138.199	160.338	22.1715	2640.75	0.0465232
2-methyl-32,35-anhydrobacteriohopanetetrol	0	0.0848537	0.0978918	0.104448	0.0717984	208.124	51.4655	189.601	476.644	519.463	0.442587	0.0329506
MGDG(18:3(9Z,12Z,15Z)/16:3(7Z,10Z,13Z))	208.809	1004.48	801.535	684.585	674.852	203.091	335.143	298.681	137.025	538.034	0.730161	0.000488244
PC(18:2(9Z,12Z)/P-16:0)	770.521	675.834	617.182	797.362	715.225	522.953	481.703	522.229	546.226	228.85	0.3775	0.00367714
1-(6-[3]-ladderane-hexanoyl)-2-(8-[3]-ladderane-octanyl)-sn-glycerophosphoethanolamine	487.896	603.838	273.263	768.179	533.294	182.229	156.447	201.319	237.748	578.336	1.39711	0.044406
Metanephrine	245.168	441.509	324.638	521.27	383.146	414.68	666.943	535.297	481.23	130.431	0.565748	0.0141424
LysoPC(20:0)	153.968	342.479	190.137	256.947	235.883	112.007	137.788	133.45	153.576	916.804	0.592594	0.000468446
PC(15:0/22:2(13Z,16Z))	1121.98	1426.07	1069.74	1429.65	1261.86	674.926	615.687	747.772	783.671	582.257	6.37507	0.0018064
N-(6-aminohexanoyl)-6-aminohexanoic acid	46.9242	143.049	108.148	406.782	176.226	1033.83	1813.47	1123.45	1064.25	944.642	0.620885	0.00083627
L-Phenylalanine	1233.63	1385.19	1013.93	1494.52	1281.82	755.933	830.652	795.861	652.215	1342.52	0.761366	0.0125952
PC(O-16:0/16:0)	1487.26	1517.81	1211.49	1703.89	1480.11	998.258	920.648	1126.91	1246.2	372.908	0.537893	0.022729
PE(P-18:1(11Z)/18:2(9Z,12Z))	635.714	466.179	316.631	866.65	571.293	250.078	278.384	307.295	327.81	141.283	2.59311	0.00069385
1',2'-Dihydro-1',2'-dihydroxy-4-ketotoruelene/ (4-Ketophleixanthophyll)	50.5859	39.363	52.893	39.0168	45.4647	101.218	77.9939	117.895	151.085	57.5124	0.353498	0.0017735
PE(18:0/20:2(11Z,14Z))	125.475	234.859	154.343	107.225	155.475	48.8682	57.4273	54.9601	56.0327	145.591	0.383033	5.59447e-05
PC(20:2(11Z,14Z)/P-18:1(11Z))	296.457	338.891	332.496	459.306	356.787	125.512	115.878	136.661	159.663	97.8009	0.426319	0.00104956
Farnesyl pyrophosphate	228.766	224.615	177.984	278.05	227.354	117.208	23.3272	96.9253	149.365	400.519	0.724354	0.0027691
PC(22:6(4Z,7Z,10Z,13Z,16Z,19Z)/P-16:0)	567.948	483.188	466.824	593.607	527.892	391.066	295.001	382.381	442.936	319.921	1.65192	9.58401e-05
18-Oxocortisol	129.731	225.799	177.669	197.353	182.638	297.413	304.1	301.704	285.382	211.217	1.85175	9.24712e-06
alpha-Santonin	78.2805	131.216	111.831	117.189	109.629	189.93	208.857	203.006	202.019	926.026	0.506662	0.0236349
2-(8-[3]-ladderane-octanyl)-sn-glycero-3-phosphoethanolamine	1458.2	3699.17	1886.32	1874.82	2229.63	1091.54	1396.91	1129.67	1104.2	282.219	0.678875	0.00524264
PC(20:3(5Z,8Z,11Z)/P-18:1(11Z))	317.083	445.096	320.897	446.135	382.303	233.755	218.319	259.536	303.852	18.4457	0.0914801	0.0023374
Phyllospadine	228.333	529.695	166.678	274.75	299.864	44.9021	7.11914	27.4316	39.2594	690.25	0.455276	0.00171159
PE(18:3(6Z,9Z,12Z)/P-18:1(11Z))	1044.78	1218.65	984.643	1737.76	1246.46	517.979	356.909	567.481	704.787	209.187	5.46669	0.000114092
6-Hydroxymelatonin	25.5107	49.137	46.8477	95.5925	54.272	315.734	405.399	296.688	256.431	3149.5	0.685981	0.00456122
SM(d18:1/14:0)	4041.92	4548.58	3530.91	5635.19	4439.15	2954.13	3277.36	3045.17	2799.69	1194.11	5.88141	3.54895e-05
PA(20:1(11Z)/0:0)	260.352	76.5442	345.539	85.7181	192.038	1081.52	805.038	1129.46	1437.15	906.214	0.473944	0.000947102
PE(O-16:0/0:0)	1699.33	2624.28	2231.37	1486.21	2010.3	826.331	1170.9	952.769	907.627	294.433	0.345689	0.0148416
Ceramide (d18:1/18:0)	349.17	1041.37	405.586	1031.74	706.969	170.388	216.577	244.391	296.166	288.837	1.98761	1.4241e-05
Alpha-N-Phenylacetyl-L-glutamine	106.949	154.693	138.116	155.009	138.692	234.077	305.303	275.666	274.445	168.963	0.622152	3.86172e-05
PE(18:2(9Z,12Z)/24:1(15Z))	232.222	259.976	226.097	251.264	242.39	171.328	119.688	150.803	143.233	118.612	0.362919	0.00827397
Cer(d18:1/17:0)	165.892	405.889	172.349	389.193	283.331	79.2066	90.6427	102.826	122.842	162.017	0.68845	0.0111517
Tetrahymanol	261.797	276.296	186.591	340.554	266.31	185.384	201.586	183.341	184.376	12300.4	1.9055	0.00492244
PA(21:4(6Z,9Z,12Z,15Z)/0:0)	8686.95	6503.42	6257.46	10612.3	8015.03	21811.2	12859.3	15272.6	14119.7	6596.14	0.34891	0.0010642
Astaxanthin	12243.4	20124.3	9252.45	16290.6	14477.7	5135.79	3970.04	5051.43	4503.74	595.755	1.68608	0.00087409
N-palmitoyl glycine	356.192	321.752	409.895	286.394	343.558	577.618	700.699	579.268	443	973.711	24.3734	0.0356965
10Z-Nonadecenal	26.1391	24.2295	27.4071	18.9618	24.1844	57.5497	1193.95	589.456	132.617	143.609	0.50153	0.024985
SM(d18:2/21:0)	116.975	294.467	154.318	314.16	219.98	93.453	81.0548	110.327	123.19	116.346	12.0391	0.00473103
oleanolic acid 3-O-beta-D-glucosiduronic acid	12.9479	22.4154	12.0068	6.20788	13.3945	139.044	304.99	161.258	84.6515	1276.46	1.42245	0.0220358
Succinyladenosine	665.263	1131.48	512.793	1140.04	862.394	1297.27	1114.61	1226.71	1218.5	2388.42	1.38013	0.0362594
5beta-Cyprinolsulfate	2419.22	1705.09	2202.91	1743.23	2017.61	3842.75	2450.69	2784.57	2456.42	961.953	0.463555	0.000236387
L-Tryptophan	1419.5	1501.08	1145.2	1630.31	1424.02	728.979	522.574	660.113	426.947	1726.77	5.80408	0.000315376
N-(6-aminohexanoyl)-6-aminohexanoic acid	186.429	467.685	378.253	1065.29	524.413	3282.22	4172.7	3043.74	2993.26	874.052	2.3502	0.00360076
(9R,13R)-1a,1b-dihomo-jasmonic acid	151.326	541.174	402.384	644.328	434.803	784.153	1467.16	1021.87	962.13	148.026	0.621163	0.0124195
Enkephalin L	208.045	254.206	161.251	315.686	234.797	113.322	180.859	145.847	141.182	9822.72	9.51357	0.0193813
2,7-dimethyl-6-nonenoic acid	408.342	603.448	588.395	345.197	486.346	1760.92	2384.19	4626.88	4539.7	220.106	0.683346	0.0245269
Hexacosanoic acid	322.857	440.678	220.747	424.941	352.306	226.101	252.916	240.747	263.864	216.318	1.90151	8.6795e-05
5-Deoxykievitol	75.5865	137.017	130.041	136.759	119.851	244.157	251.736	227.897	199.377	717.9	0.509661	0.0123949
15(S)-Hydroxyeicosatrienoic acid	1311	497.713	941.343	1067.02	954.269	419.42	357.541	486.354	450.553	1434.39	1.83115	0.0179216
N-oleoyl glycine	500.521	751.249	838.561	328.795	604.781	819.183	1419.55	1107.44	756.649	500.527	0.454891	0.0258123
PE(22:6(4Z,7Z,10Z,13Z,16Z,19Z)/P-18:1(11Z))	535.461	1284.71	502.284	1372.58	923.758	347.698	352.507	420.209	480.105	4277.04	0.592911	4.83796e-06
Thymine	7126.29	6559.76	5926.04	6129.68	6435.44	3475.98	3744.15	3815.65	3765.42	206.98	3.28396	1.96205e-05
2-amino-8-oxo-9,10-epoxy-decanoic acid	20.6545	61.2797	54.4212	117.606	63.4903	194.946	223.886	208.499	208.185	365.404	0.728697	0.0412758
11E-Tetradecen-1-ol	464.449	555.421	366.644	678.58	516.273	308.256	469.089	376.207	362.078	212.044	0.159005	0.00999489
PC(O-11:1(10E)/2:0)	894.205	825.704	2629.97	1063.14	1353.25	453.516	17.8523	215.174	177.281	5430.63	0.534625	0.0245691
Stearoylcarnitine	8254.39	19613.1	11926.4	9857.07	12412.7	5584.92	9556.65	6636.17	5972.46	8787.19	0.837199	0.00750502
PA(15:0/0:0)	10387.9	10442.8	9292.85	11748.7	10468.1	8079.37	9762.39	8763.84	8426.42	596.224	3.80793	0.0476339
PGE2alpha dimethyl amine	113.299	32.3301	245.937	39.0137	107.645	120.58	762.466	409.904	160.347	2553.04	1.6596	0.0133009
7-oxo-11E,13-Tetradecadienoic acid	1817.58	1002.39	1775.85	1509.7	1526.38	2250	3527.12	2533.18	1802.54	865.667	0.57627	0.0348878
PE(O-16:1(1Z)/22:6(4Z,7Z,10Z,13Z,16Z,19Z))	1046.95	1354.91	665.181	1897.05	1241.02	589.309	639.424	715.165	766.258	364.649	2.97234	6.13315e-06
1b,3a,12a-Trihydroxy-5b-cholanoic acid	104.859	148.059	135.886	161.423	137.557	489.261	354.219	408.865	427.331	130.613	4.36696	0.00653189
Uric acid	41.5351	23.9302	21.2805	25.3181	28.016	51.6536	208.877	122.345	98.2341	501.162	0.587485	0.00391547
PE(14:0/24:1(15Z))	617.979	692.908	526.556	822.633	665.019	321.472	249.796	390.689	490.324	12395.1	0.682171	0.0273736
Alpha-CEHC	16673.7	20270.5	12342.2	24951.6	18559.5	10624.5	15056.8	12660.8	12566.7	58.7101	0.351591	0.00562876
N-arachidonoyl glutamine	137.993	302.426	129.705	157.689	181.953	66.0924	65.8686	63.9731	65.2211	797.797	2.87021	0.014907
Pentadecanoic acid	374.294	292.011	380.361	248.335	323.75	594.384	1671.16	929.23	653.578	2703.05	0.78776	0.00253432
Spongipregnoloside A	3467.26	3186.5	2858.06	3610.96	3280.69	2742.22	2211.46	2584.4	2680.86	4382.62	0.827303	0.0247353
1,3Z,6Z,9Z-Nonadecatetraene	5665.85	3938.55	4805.64	5165.59	4893.91	4236.71	3741	4048.75	3834.67	158.126	0.446231	0.000316757
PC(16:1(9Z)/P-18:0)	263.058	351.586	233.725	374.991	305.84	129.196	103.726	136.475	154.854	94.0948	3.28835	4.33453e-06
Atenolol	17.7758	43.1898	28.1561	39.9195	32.2603	98.2431	108.76	106.083	123.235	808.049	0.509471	0.00336411
SM(d16:1/22:1)	1060.81	1253.48	1010.87	1814.42	1284.9	460.755	660.651	654.617	689.012	340.97	10.0173	0.00127022
dolichyl beta-D-glucosyl phosphate	120.529	16.9291	10.73	61.6159	52.451	885.789	476.416	525.418	398.497	6363.66	0.739478	0.0425325
PC(18:1(11Z)/P-18:1(11Z))	6320.78	7249.45	5198.19	8423.77	6798.05	3893.79	3905.85	5027	5944.71	767.137	6.80125	0.000376231
PG(21:0/0:0)	340.558	62.7995	26.1453	271.341	175.211	1771.45	1133.74	1191.65	1094.28	144.158	0.371032	0.000892093
Leukotriene E4	343.056	256.969	168.944	237.728	251.674	84.5882	66.852	93.3792	77.9191	417.973	2.24319	0.0243475
12,13-DiHODE	272.585	145.437	329.728	211.897	239.912	432.985	935.767	538.168	365.947	333.206	0.634796	0.0115824
Thymidine	509.965	465.934	494.852	266.403	434.288	202.93	275.163	275.684	291.438	292.985	1.72121	0.00390256
15-Keto-13,14-dihydroprostaglandin A2	138.862	118.05	203.71	142.553	150.794	291.245	283.524	259.548	170.438	4962.96	0.707912	0.0248738
14R,15S-EpETrE	6350.05	3974.11	4579.2	5344.8	5062.04	3009.55	3337.14	3583.48	3024.28	89.9403	5.32208	0.0126334
3-tridecynoic acid	25.6544	23.5022	35.1433	5.88719	22.5468	50.9227	230.903	119.996	108.217	1385.5	1.86078	0.00815082
Thromboxane A2	703.466	806.344	979.881	480.953	742.661	1783.23	1564.31	1381.93	794.694	291.543	3.3919	0.00528779
3alpha-Hydroxy-6-oxo-5beta-cholan-24-oic Acid	95.8678	139.123	78.9024	76.0994	97.4982	212.963	559.741	330.704	258.571	142.644	0.26108	0.00195123
PA(22:0/0:0)	628.207	565.186	1044.91	399.839	659.535	218.047	206.499	172.191	121.576	266.159	2.71975	0.00151583
Prostaglandin E2	76.7763	73.2437	135.422	37.9809	80.8558	274.186	204.142	219.907	135.141	143.513	7.47523	0.00140509
5-Methoxydimethyltryptamine	21.0917	27.6711	26.6112	101.82	44.2984	356.271	509.316	331.141	315.464	246.816	0.629197	0.000450566
17-phenyl-trinor-PGF2alpha	292.852	301.106	266.874	281.911	285.686	152.733	149.641	179.753	169.821	3051.32	1.45403	0.0256262
3R-hydroxy-5Z-dodecenoic acid	1510.76	1346.23	1424.06	1872.24	1538.32	2248.59	1562.32	2236.76	2084.83	344.136	0.765884	0.0148795
12-oxo-5E,8E,10Z-dodecatrienoic acid	422.18	516.316	351.923	539.545	457.491	323.053	373.798	350.385	360.553	373.66	0.644522	0.0492786
Eicosapentaenoic acid	491.367	238.604	323.712	395.026	362.177	168.107	213.087	233.431	178.871	675.09	1.84447	0.0270524
2,5-undecadienal	362.163	182.191	191.696	408.589	286.16	721.498	323.299	527.813	391.363	441.722	1.9871	0.00133165
7-O-Methyllicoricidin	267.354	275.258	211.506	250.648	251.192	691.815	408.311	499.142	454.72	2875.68	6.20306	1.09356e-07
Pyroglutamic acid	355.37	539.472	345.53	346.875	396.812	2235.76	2425.04	2461.45	2309.31	192.274	0.662566	0.012422
5-Ethyl-3-methyl-2E,4E,6E-nonatriene	290.866	373.136	223.99	409.079	324.268	205.889	257.047	214.849	204.184	802.827	0.728212	0.00225519
PA(P-16:0/18:4(6Z,9Z,12Z,15Z))	1100.55	864.05	893.747	1152.92	1002.82	744.6	642.675	730.264	730.955	149.349	17.9783	0.0442092
13-OxoODE	22.5012	12.5693	33.9296	11.4927	20.1232	237.986	912.761	361.782	147.03	251.333	1.81094	0.00264869
PC(19:3(10Z,13Z,16Z)/0:0)	176.121	88.0187	112.576	251.883	157.15	294.057	302.144	284.588	290.819	1258.13	9.27597	0.00709846
9,12-dioxo-dodecanoic acid	64.5577	73.4948	115.987	65.9122	79.9879	319.345	356.548	741.965	1033.84	444.402	1.49146	0.0116498
5-Methoxytryptophol	205.937	345.999	183.076	230.07	241.271	307.819	358.751	359.846	328.411	941.014	2.06615	0.00943661
Cyclic GMP	222.566	750.223	377.212	227.828	394.457	680.177	1030.02	815.009	608.82	5843.98	3.28637	0.000512534
Dodecanedioic acid	1411.98	1176.67	1273.81	1059.16	1230.4	3333.79	2929.49	4043.57	4067	384.692	2.5412	0.0120697
10-Hydroxy-3,7-dimethyl-2E,6E-decadienoic acid	70.5482	81.3086	123.849	96.659	93.0911	202.243	115.333	236.564	243.985	73.0822	0.207219	2.29302e-05
5,7-Dihydroxy-3',4'-dimethoxy-5'-prenylflavanone	170.733	141.369	129.222	154.03	148.839	31.2249	10.9043	30.8422	8.15751	946.052	0.48786	0.0130427
1-(8-[5]-ladderane-octanoyl)-2-(8-[3]-ladderane-octanyl)-sn-glycerophosphoethanolamine	1305.11	1915.11	958.917	2506.81	1671.49	789.108	642.666	815.452	883.98	579.746	0.641062	0.0282922
6,19-epidioxy-26,26,26,27,27,27-hexafluoro-25-hydroxy-6,19-dihydrovitamin D3 / 6,19-epidioxy-26,26,26,27,27,27-hexafluoro-25-hydroxy-6,19-dihydrocholecalciferol	798.962	1090.55	534.073	1246.73	917.579	544.185	590.372	588.225	638.596	518.527	0.440387	0.0195025
PC(16:0/16:0)	735.742	953.864	430.616	1441.68	890.477	287.24	295.224	392.154	467.626	364.722	4.65455	1.55973e-06
4-Aminohippuric acid	30.1708	76.8959	67.5654	92.7538	66.8465	278.917	326.643	311.14	274.279	357.489	15.7233	0.0258873
Capsaicin	5.0124	6.63112	12.2561	15.3813	9.82024	101.337	59.8823	154.407	98.9197	190.881	1.90936	0.00157125
N-palmitoyl GABA	156.654	82.4396	121.013	91.0294	112.784	266.639	238.039	215.345	165.819	80.8697	0.358125	0.00027879
L-Glutamic acid	198.438	278.722	183.645	322.915	245.93	91.8468	94.013	88.0736	85.565	163.09	0.49964	0.0138133
PI(20:0/22:4(7Z,10Z,13Z,16Z))	160.178	366.378	197.693	356.377	270.157	101.499	114.107	134.981	161.227	222.456	0.544441	0.000601606
Ceramide (d18:1/9Z-18:1)	327.419	440.46	409.109	498.196	418.796	157.729	291.981	228.01	239.874	116.037	3.83565	0.00189041
17-methyl-6Z-octadecenoic acid	85.9402	34.5667	45.0338	27.129	48.1674	153.202	286.198	184.753	183.576	237.977	0.65913	0.0181193
3-methyl-1-heptene	330.325	405.265	249.869	497.198	370.664	212.02	287.722	244.316	239.545	461.175	0.567246	0.0107281
Hexacosanedioic acid	929.103	935.128	569.078	1297.54	932.712	443.1	671.417	529.077	540.615	1100.38	1.54238	0.0023026
Prostaglandin F2a	649.016	568.203	708.111	483.923	602.313	1038.65	811.503	928.995	765.439	258.16	0.530127	0.00817377
Itaconic acid	401.081	688.821	397.871	354.553	460.581	297.355	191.543	244.167	229.609	967.287	4.14834	0.000669668
Uric acid	265.819	181.698	171.273	197.951	204.185	475.79	1193.22	847.029	751.819	1689.76	2.26695	7.90702e-05
(23S)-1alpha-hydroxy-25,27-didehydrovitamin D3 26,23-lactone	486.191	879.507	742.807	774.434	720.735	1262.24	1920.33	1633.87	1663.14	532.337	3.16673	0.0421097
N-oleoyl histidine	57.4956	87.6771	96.4796	85.346	81.7496	103.971	220.13	258.879	179.078	168.648	0.626973	0.000919035
DG(20:4(5Z,8Z,11Z,14Z)/22:5(4Z,7Z,10Z,13Z,16Z)/0:0)	220.069	208.514	197.33	273.966	224.97	125.894	114.007	141.05	155.651	114.608	2.64972	0.00302588
Kammogenin	98.081	41.6313	47.0662	76.7866	65.8913	245.589	132.718	174.594	205.46	114.039	0.559996	0.00405561
DG(14:0/20:2(11Z,14Z)/0:0)	155.928	217.479	169.768	261.702	201.219	99.2249	155.289	112.682	82.176	676.745	1.336	0.0160748
Corylin	337.189	451.653	409.16	375.056	393.264	483.603	468.872	525.4	472.379	1689.77	6.42671	0.000265085
N-palmitoyl taurine	353.561	645.26	246.607	205.966	362.849	1736.35	2515.33	2331.92	3386.23	17.2447	0.068525	0.045348
(5-D-ribonyl)hopane	80.5669	321.002	192.766	963.889	389.556	15.9788	25.9889	26.6943	47.5647	242.913	0.528805	0.0350878
Cer(d18:1/14:0)	528.322	612.968	338.951	986.976	616.804	290.985	499.479	326.169	271.299	7022.41	0.603322	0.0425358
1alpha-hydroxy-22-[3-(1-hydroxy-1-methylethyl)phenyl]-23,24,25,26,27-pentanorvitamin D3 / 1alpha-hydroxy-22-[3-(1-hydroxy-1-methylethyl)phenyl]-23,24,25,26,27-pentanorcholecalciferol	8774.77	10572.6	15862.9	5752.86	10240.8	4896	6834.67	6178.49	5960.9	152.767	0.582152	0.0164784
Lipoxin C4	158.095	341.889	203.216	292.055	248.814	135.649	109	144.847	181.973	675.674	1.92401	4.46097e-05
PC(O-2:0/O-1:0)	220.867	388.651	348.995	342.65	325.291	590.675	684.853	625.863	552.249	56.6559	0.271583	0.0126349
Nigrescin	142.095	353.651	160.689	105.934	190.592	66.2466	30.9001	51.7615	53.2436	102.917	0.4066	1.98236e-05
PC(14:0/P-18:1(11Z))	180.415	212.483	190.771	256.305	209.993	83.8132	71.3848	85.3833	83.4182	522.027	0.550518	0.0314832
1alpha,25-dihydroxy-3-deoxy-3-thiavitamin D3 3-oxide / 1alpha,25-dihydroxy-3-deoxy-3-thiacholecalciferol 3-oxide	949.365	2006.97	1638.08	811.326	1351.44	706.042	1014.72	743.989	733.171	167.164	0.289237	0.00624152
SM(d18:1/20:0)	288.427	686.119	281.626	736.984	498.289	110.595	132.848	144.124	165.887	454.66	5.17977	0.00788285
VD 2716	44.1415	58.8911	41.4518	45.5458	47.5076	197.365	116.53	246.078	215.758	150.531	0.440463	0.019227
PI(13:0/16:1(9Z))	213.141	430.837	253.245	619.937	379.29	157.105	161.502	167.063	199.113	350.119	0.538983	0.0469894
DAT(16:0/22:0(2Me[S],4Me[S]))	446.257	705.42	252.036	915.767	579.87	250.293	313.972	312.54	335.777	131.877	0.560812	0.045373
Cer(d18:2/20:0)	179.383	238.727	153.447	402.932	243.622	100.083	179.095	136.626	135.449	172.908	0.530665	0.00764391
2-Ketobutyric acid	263.382	452.611	271.946	231.614	304.888	196.128	125.202	161.794	152.936	468.788	10.1324	0.0160178
Ethyl glucuronide	38.3072	56.3131	61.8471	52.7146	52.2955	183.687	1111.79	529.879	355.249	196.234	5.08123	0.00514653
Caproic acid	67.224	48.2979	77.5426	23.3167	54.0953	133.846	471.816	274.871	297.586	91.6549	2.98914	0.000134911
4,4'-dihydroxy-3,5-dimethoxydihydrostilbene	21.559	27.5883	19.0369	66.8771	33.7653	95.0208	118.583	100.929	98.4585	123.062	2.73376	0.000454498
C17 Sphingosine-1-phosphate	60.7042	14.716	46.6045	42.0128	41.0094	127.514	73.4754	112.11	124.387	80.7884	0.409241	0.00826311
PA(21:0/0:0)	118.446	128.719	248.45	117.369	153.246	53.0258	79.5002	62.7145	37.5436	167.034	2.49267	0.000317855
2-methyl-dodecanedioic acid	42.8977	49.5855	33.6138	112.098	59.5489	139.394	150.092	148.436	137.223	364.226	0.469253	0.0198584
1-(10-methylhexadecanyl)-2-(8-[3]-ladderane-octanyl)-sn-glycerophosphocholine	341.894	770.857	396.043	907.982	604.194	223.161	243.292	283.52	303.399	705.347	6.19511	0.00065848
Acinospesigenin A	300.082	46.5509	25.7794	291.8	166.053	1587.76	890.201	1028.72	931.558	275.805	0.489034	0.0175741
Ceramide (d18:1/16:0)	540.216	709.69	356.117	1021.33	656.837	288.931	422.182	321.216	297.946	859.46	0.738085	0.0334942
Kazinol B	1060.89	1297.34	775.423	1471.41	1151.26	799.173	877.26	849.731	863.031	473.472	10.3028	0.0445209
PA(O-20:0/18:0)	23.5014	29.4503	23.2276	42.4271	29.6516	23.9351	640.129	305.495	84.4433	17357.2	2.75665	0.0145648
Scopolamine	4791.2	5009.79	3380.23	2205.85	3846.77	6661.65	5698.83	10604.2	12699.1	3064.78	0.55054	0.000506404
SM(d18:1/17:0)	4215.03	5601.76	4069.29	6047.3	4983.34	2363.05	2740.55	2743.53	2805.73	188.052	0.380607	0.00402475
Ceramide (d18:1/18:0)	413.111	495.949	288.635	744.922	485.654	143.656	208.392	184.843	199.275	485.79	49.5693	0.0156247
Lamioside	33.7267	7.53622	18.4036	9.65461	17.3303	67.6962	1629.64	859.049	1253.07	127.452	1.99057	0.00254241
Sulfolithocholylglycine	77.5702	61.1674	67.4675	97.3085	75.8784	209.884	115.224	151.041	151.606	142.299	0.445934	0.00109843
PS(P-16:0/22:6(4Z,7Z,10Z,13Z,16Z,19Z))	244.453	269.7	210.585	385.062	277.45	116.331	90.7317	123.724	145.535	86.9497	2.9359	0.00064958
1alpha-hydroxy-24-methylsulfonyl-25,26,27-trinorvitamin D3 / 1alpha-hydroxy-24-methylsulfonyl-25,26,27-trinorcholecalciferol	45.1334	52.2491	49.6813	22.0187	42.2706	148.205	162.104	124.102	99.1511	839.507	4.8682	0.00039656
2,5-dimethyl-2E-tridecenoic acid	153.631	172.237	136.815	640.658	275.835	1440.43	1818.83	1342.82	1272.52	504.494	1.37902	0.000887062
Dihydropinosylvin	271.976	433.24	343.756	368.548	354.38	481.4	486.003	488.696	482.888	1193.27	0.661753	0.00533982
Taurine	1771.65	2305.07	1344.59	2080.39	1875.43	1236.74	1128.27	1241.07	1406	135.012	2.79378	9.72454e-06
sn-3-O-(geranylgeranyl)glycerol 1-phosphate	37.0011	61.53	54.74	58.8743	53.0363	179.289	128.985	148.172	149.4	133.655	29.0549	0.000251362
N-(3S-hydroxy-butanoyl)-homoserine lactone	4.09924	12.1337	10.8427	8.88708	8.99066	225.871	311.363	261.222	374.001	162.168	75.0635	0.0312243
15-HETE-G	2.23223	0.957514	2.1063	0	1.32401	7.36908	201.85	99.3848	26.1527	145.166	0.519058	0.0129112
MGDG(18:3(9Z,12Z,15Z)/16:3(7Z,10Z,13Z))	105.728	259.021	250.118	182.529	199.349	102.073	97.3143	103.474	69.341	632.87	1.57002	0.00849745
Norselic acid E	223.044	513.777	425.567	369.885	383.068	482.394	733.909	601.425	556.528	1233.12	0.651528	0.00661893
GlcAbeta-Cer(d18:1/18:0)	2450.66	1497.22	2044.06	2639.8	2157.93	1321.33	1628.15	1405.96	1441.22	439.546	0.652948	0.0406338
Gibberellin A44 diacid	571.108	730.626	372.598	923.687	649.505	359.819	467.212	424.093	429.794	256.892	0.615909	0.000110627
Acacetin 7-[2'''-(2-methylbutyryl)rutinoside]	468.59	367.422	404.47	463.676	426.04	310.774	225.866	262.402	256.075	7.89828	0.174979	0.00156658
PC(0:0/3:1(2E))	117.241	196.752	110.511	77.5646	125.517	20.4316	0	21.9629	59.5216	371.106	0.494507	0.0142435
PC(20:1(11Z)/22:6(4Z,7Z,10Z,13Z,16Z,19Z))	360.087	869.88	461.837	812.12	625.981	235.436	267.509	309.552	364.157	210.353	0.502598	0.032866
PI(18:1(9Z)/22:2(13Z,16Z))	172.89	416.463	220.362	510.849	330.141	137.933	129.847	165.928	185.579	42.6182	0.218767	0.0459112
5,7,9,11,13-tetradecapentaenoic acid	85.1892	418.065	82.0885	566.364	287.927	114.7	41.2411	62.9888	53.3954	87.7311	9.42	1.74852e-05
11alpha-Hemiglutaryloxy-1,25-dihydroxyvitamin D3	22.6475	3.18494	8.75144	17.3902	12.9935	158.206	131.772	122.399	111.886	522.055	3.31617	7.7971e-05
Repensol3,7,9-Trihydroxycoumestan	95.7681	261.033	125.168	78.8589	140.207	359.155	525.112	464.951	453.482	51.3101	0.158504	0.000180724
L-Thyronine	412.852	428.854	419.224	193.446	363.594	101.948	4.40304	57.6311	72.8636	179.217	0.548255	0.0155353
PC(15:0/18:0)	201.518	371.356	195.605	399.308	291.947	130.764	148.775	160.061	181.49	324.184	117.419	0.00531406
9-deoxy-9-methylene-PGE2	17.7715	2.40196	0	0	5.04336	1125.27	249.041	592.184	670.238	178.942	2.86296	4.46474e-05
S-Adenosylhomocysteine	21.6815	65.8382	71.771	48.595	51.9714	127.802	148.838	148.792	139.586	320.875	1.688	0.00439371
(1S,2S)-3-oxo-2-pentyl-cyclopentanebutanoic acid	169.008	222.426	146.186	244.804	195.606	262.11	437.866	330.182	299.879	70.2232	2.82382	0.00168101
Undecan-1-ol	39.2959	30.0612	28.1273	63.6992	40.2959	96.7195	154.182	113.788	134.028	77.2162	0.471247	0.00710045
DG(16:0/22:6(4Z,7Z,10Z,13Z,16Z,19Z)/0:0)	163.987	122.598	284.45	178.128	187.291	83.6342	114.986	88.2603	77.2047	76.9359	4.33428	1.96444e-05
5-Aminoimidazole-4-carboxamide	17.1279	16.0815	14.4441	44.4024	23.0139	112.093	113.228	99.7488	96.7388	5.01628	0.153281	2.92071e-05
PC(O-1:0/2:0)	76.795	88.0587	114.798	74.7807	88.6081	31.387	1.08954	13.582	16.835	503.692	2.21542	0.000266495
3,6,9-Heptacosatriene	366.536	151.42	355.922	214.533	272.103	685.229	669.417	602.821	552.948	5.34482	19.485	0.00708038
1-Undecene	5.66156	4.29658	2.94287	6.79627	4.92432	110.457	106.328	95.9502	161.671	590.278	0.739786	0.0256147
PE(22:4(7Z,10Z,13Z,16Z)/P-18:1(11Z))	646.196	667.915	567.673	793.279	668.766	366.947	391.064	494.744	630.687	766.365	0.787905	0.0311999
Fisetinidol-4beta-ol 3,4,7,3',4'-pentamethyl ether	943.445	676.471	780.912	1060.2	865.258	615.233	686.228	681.741	659.139	204.724	5.13284	0.0138702
10,11-Difluoro-8E,10E-dodecadien-1-ol	23.0931	11.1539	29.9302	22.0521	21.5573	123.664	32.6203	110.65	81.5932	207.331	6.46587	7.95623e-08
5-Hydroxy-L-tryptophan	14.6556	40.8844	30.7052	53.4438	34.9222	242.593	245.736	225.803	207.551	252.095	0.651046	0.00783271
Diadenosine triphosphate	398.115	445.369	286.508	538.243	417.059	261.904	299.913	271.524	272.185	465.667	0.611644	0.00322223
DG(20:5(5Z,8Z,11Z,14Z,17Z)/22:6(4Z,7Z,10Z,13Z,16Z,19Z)/0:0)	1063.95	847.604	1164.46	1028.98	1026.25	524.539	933.818	627.699	586.772	938.523	0.628979	0.0100321
PE(O-20:0/13:0)	1097.87	1520.27	1053.29	1876.24	1386.92	773.827	842.184	872.341	934.831	168.926	1.9606	0.00322796
1-Methyladenosine	110.896	81.6543	72.834	137.866	100.813	274.254	158.719	197.653	188.715	179.252	2.02146	0.00402411
Fumonisin C1	63.475	101.233	149.862	23.9233	84.6233	175.259	147.88	171.063	181.859	82.0225	0.468953	0.00205309
PA(O-16:0/20:1(11Z))	105.355	167.697	111.175	186.805	142.758	46.7049	61.922	66.9468	77.1376	192.109	0.659475	0.00124643
PE(14:0/18:3(6Z,9Z,12Z))	275.531	310.083	230.128	349.981	291.431	173.777	198.117	192.191	204.762	966.546	1.58747	1.63672e-05
Paramethasone acetate	464.103	699.891	617.07	627.959	602.256	945.5	947.076	956.065	965.139	175.467	2.21689	6.32937e-06
pedilstatin	50.836	93.8291	97.8182	70.2176	78.1752	170.989	183.913	173.306	162.854	196.2	5.01378	0.02978
NeuAcalpha2-3Galbeta-Cer(d18:1/16:0)	72.0321	2.88941	51.2281	21.2983	36.862	363.838	19.8189	184.818	159.415	270.552	0.693739	0.0176395
(E)-4-Nitrostilbene	356.666	483.192	296.07	507.913	410.96	250.194	343.69	285.099	275.96	2817.06	0.43761	0.00685133
SM(d18:1/18:0)	3756.35	7017.84	3489.23	7672.78	5484.05	1879.88	2360.79	2399.87	2541.76	166.847	3.46581	3.27446e-05
6-iodo-5-hydroxy-eicosa-8Z,11Z,14Z-trienoic acid gamma lactone	36.2886	77.2582	68.9439	47.9402	57.6077	208.348	252.443	199.657	170.992	146.343	4.87165	0.0454187
18-Hydroxycortisol	41.6008	54.982	50.7297	40.9544	47.0667	33.5438	499.604	229.293	237.679	604.645	2.34244	2.09122e-07
2-Methoxy-estradiol-17beta 3-glucuronide	182.593	309.159	284.502	275.222	262.869	612.185	624.876	615.755	621.314	144.32	1.8262	0.00225859
Phytyl phosphate	110.991	87.6449	88.6322	108.793	99.0152	248.497	167.478	180.821	162.991	138.411	6.84016	8.09245e-09
PA(15:1(9Z)/0:0)	9.13427	22.2098	27.1749	30.2677	22.1967	150.528	157.316	151.829	161.06	225.444	0.502162	0.00686049
11-Hydroxyiridodial glucoside pentaacetate	770.917	400.461	460.699	396.452	507.132	292.528	252.998	254.662	247.68	281.368	2.44936	2.50514e-06
Chenodeoxycholic acid 3-sulfate	117.646	126.475	117.823	106.046	116.998	329.93	293.124	286.569	241.855	53.5372	65.398	0.0144171
Monoisobutyl phthalic acid	2.27768	0	3.26129	0	1.38474	6.48735	169.146	90.5593	133.066	96.7686	0.433779	0.00138748
PC(22:5(4Z,7Z,10Z,13Z,16Z)/P-18:1(11Z))	150.57	165.175	127.461	232.537	168.936	59.6371	44.905	73.2809	91.8129	64.1788	0.38868	0.0126407
PE(16:0/P-18:1(11Z))	111.474	185.475	73.5964	242.371	153.229	56.3203	53.865	59.5572	63.8646	131.955	0.429785	1.69939e-05
PE(18:3(6Z,9Z,12Z)/24:1(15Z))	301.735	250.249	238.08	329.054	279.779	119.816	100.18	120.245	129.031	2557.22	2.16253	7.85112e-05
Docosanediol-1,14-disulfate	646.143	1631.85	1155.17	1092.91	1131.52	2123.21	2623.04	2446.94	2484.29	688.997	9.13164	0.0027722
8-hydroxy-13Z-octadecene-9,11-diynoic acid	93.954	71.6797	99.4857	55.4794	80.1497	189.563	1012.2	731.899	1036.83	14.303	0.186375	0.00299609
Hippuric acid	103.741	101.798	44.1344	171.534	105.302	14.8364	30.8777	19.6256	18.4854	190.386	1.99093	0.00509385
Flavan skeleton	91.4416	90.3722	122.815	56.5032	90.2831	231.967	192.799	179.748	103.839	349.334	3.10336	1.33393e-06
Isoamoritin	68.7757	143.451	153.902	90.3585	114.122	320.595	381.025	354.16	365.688	382.432	0.53509	0.0369446
PC(22:4(7Z,10Z,13Z,16Z)/P-18:1(11Z))	299.927	868.875	414.368	633.766	554.234	200.363	245.941	296.565	357.524	171.066	3.68028	0.00022753
Levofloxacin	17.0698	42.8899	25.812	47.2961	33.2669	104.445	117.443	122.432	96.7737	633.146	1.7614	0.00314985
Guaiacol	203.163	428.466	308.406	603.17	385.801	679.141	765.766	679.552	640.155
