# Supplementary material for: Effects of Carbon/Nitrogen Ratio on Growth, Intestinal Microbiota and Metabolome of Shrimp (Litopenaeus vannamei)
Source: Front Microbiol. 2020 Apr 15;11:652. doi: 10.3389/fmicb.2020.00652 (PMC7176362; doi:10.3389/fmicb.2020.00652)
Supplement: Supplementary file 3 [file Data_Sheet_3.xls]

## Sheet: Sheet1
Table S3 The destailed information of top 49 different metabolites.A,Ori; B,CN6; C,CN10; D,CN15.
IUPAC_name	superclass	class	subclass	A1	A2	A3	A4	A5	B1	B2	B3	B4	B5	C1	C2	C3	C4	C5	D1	D2	D3	D4	D5
Atenolol	Benzenoids	Benzene and substituted derivatives	Phenylacetamides	36.0086	22.8518	36.123	28.574	14.3224	17.7758	43.1898	28.1561	39.9195	32.2603	46.3685	91.5052	51.6842	133.275	26.541	278.917	326.643	311.14	274.279	364.722
Monoisobutyl phthalic acid	Benzenoids	Benzene and substituted derivatives	Benzoic acids and derivatives	2.35692	1.69462	0.33089	1.11329	1.18147	2.27768		3.26129		1.38474	13.9482	23.1144	12.1611	62.5814	8.24081	98.2431	108.76	106.083	123.235	94.0948
3,4-Dihydroxyphenylglycol	Benzenoids	Phenols	Benzenediols	8.00829	9.1188	9.64901	7.18441	10.0595	10.1033	19.8694	11.6084	15.498	14.2698	112.988	45.8874	51.6905	43.7232	10.0655		169.146	90.5593	133.066	53.5372
Capsaicin	Benzenoids	Phenols	Methoxyphenols	36.1207	15.7324	27.8668	23.4202	150.787	5.0124	6.63112	12.2561	15.3813	9.82024	1.29702	2.04981	8.44449	13.451	1.14299	24.8873	44.9227	36.7565	64.2284	12.9876
Dopamine	Benzenoids	Phenols	Benzenediols	0.17759	0	0.880023	0	0.512263	0	0.967175	0.345406	0	0.328145	1725.58	1460.39	1376.12	909.048	1365.68	2235.76	2425.04	2461.45	2309.31	2875.68
Guaiacol	Benzenoids	Phenols	Methoxyphenols	0	0	0	0	0	0	0.349141	0	0	0.0872852	123.137	121.843	130.886	150.736	147.098	91.8468	94.013	88.0736	85.565	80.8697
Vanillylmandelic acid	Benzenoids	Phenols	Methoxyphenols	2.32717	1.87673	3.60525	0.920981	3.5411	0	0.474607	0.184455	1.51696	0.544004	2.98498	0.561858	9.81087	3.727	0.790431	10.5671	39.8902	22.4971	35.7736	3.75747
1-Undecene	Hydrocarbons	Unsaturated hydrocarbons	Unsaturated aliphatic hydrocarbons	4.4274	5.45354	4.8345	4.68719	4.01637	5.66156	4.29658	2.94287	6.79627	4.92432	2205.17	1909.76	2011.22	1215.53	1004.37	3333.79	2929.49	4043.57	4067	5843.98
L-Glutamic acid	Organic acids and derivatives	Carboxylic acids and derivatives	Amino acids, peptides, and analogues	257.162	260.89	280.879	259.738	251.907	198.438	278.722	183.645	322.915	245.93	197.119	262.036	287.726	114.46	342.962	489.261	354.219	408.865	427.331	364.649
1-Methylhistidine	Organic acids and derivatives	Carboxylic acids and derivatives	Amino acids, peptides, and analogues	0	0.307173	0.238584	0.215854	2.17484	0	0.158814	0.326127	0.17863	0.165893	137.448	76.9026	55.1478	41.8807	69.007	33.5438	499.604	229.293	237.679	146.343
Glycogen	Organic oxygen compounds	Organooxygen compounds	Carbohydrates and carbohydrate conjugates	199.24	261.159	392.462	440.779	590.044	39.9606	31.2782	61.635	22.2519	38.7814	9.87838	18.3037	9.15221	7.34083	6.29516	26.1432	13.6271	16.4837	12.081	14.0837
Ethyl glucuronide	Organic oxygen compounds	Organooxygen compounds	Carbohydrates and carbohydrate conjugates	53.6097	51.8761	64.7191	62.2633	85.6403	38.3072	56.3131	61.8471	52.7146	52.2955	335.454	139.896	136.529	123.714			267.155	143.953	228.482	75.457
5-Aminoimidazole-4-carboxamide	Organoheterocyclic compounds	Azoles	Imidazoles	33.0207	34.5101	37.8552	30.5119	13.7636	17.1279	16.0815	14.4441	44.4024	23.0139	227.716	289.78	301.361	106.437	337.895	501.753	393.259	434.201	467.038	374.754
Uric acid	Organoheterocyclic compounds	Imidazopyrimidines	Purines and purine derivatives	337.767	344.547	288.745	269.475	328.123	265.819	181.698	171.273	197.951	204.185	225.827	206.196	179.761	83.3039	182.809	212.963	559.741	330.704	258.571	291.543
Uric acid	Organoheterocyclic compounds	Imidazopyrimidines	Purines and purine derivatives	42.096	47.4863	37.7448	33.1835	42.2398	41.5351	23.9302	21.2805	25.3181	28.016	108.334	113.689	138.405	45.9845	125.492	148.205	162.104	124.102	99.1511	86.9497
6-Hydroxymelatonin	Organoheterocyclic compounds	Indoles and derivatives	Hydroxyindoles	92.0163	53.4536	104.831	68.2252	40.3925	25.5107	49.137	46.8477	95.5925	54.272	88.121	94.8624	102.057	56.8534	47.3259	197.365	116.53	246.078	215.758	454.66
5-Methoxydimethyltryptamine	Organoheterocyclic compounds	Indoles and derivatives	Tryptamines and derivatives	59.0755	35.3995	70.0535	53.8829	24.4854	21.0917	27.6711	26.6112	101.82	44.2984	17.4754	36.3902	21.4582	22.6893	9.23457	158.206	131.772	122.399	111.886	87.7311
5-Methoxytryptamine	Organoheterocyclic compounds	Indoles and derivatives	Tryptamines and derivatives	65.2735	48.2367	64.6174	60.1981	36.4557	19.7147	35.4821	26.5292	79.6837	40.3524	17.4754	36.3902	21.4582	22.6893	9.23457	158.206	131.772	122.399	111.886	87.7311
5-Hydroxy-L-tryptophan	Organoheterocyclic compounds	Indoles and derivatives	Tryptamines and derivatives	61.6939	32.4918	61.1572	46.0748	29.2602	14.6556	40.8844	30.7052	53.4438	34.9222	40.1828	41.6699	43.2977	75.674	21.7814	173.05	133.472	147.238	186.705	95.7239
5-Methoxytryptophol	Organoheterocyclic compounds	Indoles and derivatives	Indoles	0	0	0.834528	0.1957	0.265517	0.276406	0	0.189463	0	0.116467	30.8001	33.3123	47.3253	26.3519	61.883	79.5154	92.9288	84.7839	91.9092	74.7823
5-Methoxytryptamine	Organoheterocyclic compounds	Indoles and derivatives	Tryptamines and derivatives	0	0	0	0	0	0	0	0	0	0	4.86672	16.8693	12.7653	15.5577	8.44154	65.9885	49.2571	57.9296	61.7197	54.7533
Biopterin	Organoheterocyclic compounds	Pteridines and derivatives	Pterins and derivatives	0	0	0	0	0	0	0.15105	0	4.29944	1.11262	8.25749	8.7063	5.82185	12.018	5.81326	43.0355	13.3526	226.581	127.864	722.072
Levofloxacin	Organoheterocyclic compounds	Quinolines and derivatives	Quinoline carboxylic acids	56.7031	40.066	54.4223	40.817	41.4825	17.0698	42.8899	25.812	47.2961	33.2669	104.974	1.19808	7.09362	0.475284	5.85144	1.86774	0.97987	1.58717	1.25767	2.24338
Muconic dialdehyde	Organooxygen compounds	Carbonyl compounds	Aldehydes	0	0.190373	0.226395	0	0.247031	0.117448	0.983832	0.539359	0	0.41016	0	13.9142	0	18.4293	0	17.1089	0.199271	23.4143	31.5362	44.813
Phyllospadine	Lipids and lipid-like molecules	Polyketides	Flavonoids	456.437	48.0727	27.5583	155.355	88.1424	228.333	529.695	166.678	274.75	299.864	161.55	365.799	298.371	329.981	229.078	475.79	1193.22	847.029	751.819	967.287
Neoraucarpan	Lipids and lipid-like molecules	Polyketides	Flavonoids	124.039	138.987	103.474	71.3819	58.0091	72.1076	57.7844	41.5854	34.5712	51.5122	32.0746	37.6619	20.3341	143.877	18.434	356.271	509.316	331.141	315.464	143.513
Symplocoside	Lipids and lipid-like molecules	Polyketides	Flavonoids	114.117	11.0312	5.03089	34.2194	20.1573	56.0842	124.209	37.2065	60.0603	69.3901	24.64	34.5832	15.4748	111.332	11.421	242.593	245.736	225.803	207.551	207.331
4'-Hydroxy-5,7,2'-trimethoxyflavanone 4'-rhamnosyl-(1->6)-glucoside	Lipids and lipid-like molecules	Polyketides	Flavonoids	2.17373	0	0	0	0	11.9476	9.82062	22.6139	15.3031	14.9213	85.6421	178.398	128.246	42.228	55.9236	158.073	94.4632	121.97	133.146	102.197
Naringenin 7-O-(2'',6''-di-O-alpha-rhamnopyranosyl)-beta-glucopyranoside	Lipids and lipid-like molecules	Polyketides	Flavonoids	74.6606	96.1739	119.082	117.397	127.475	10.1119	8.98089	12.3215	4.88968	9.07598	41.6969	47.2744	52.8758	53.0856	38.4511	183.687	1111.79	529.879	355.249	468.788
Okanin 4'-(6''-acetylglucoside)	Lipids and lipid-like molecules	Polyketides	Flavonoids	91.3609	104.452	140.623	130.89	174.992	9.58436	8.45204	7.76904	15.6586	10.366	16.9242	22.701	83.7863	146.651	16.1545	266.902	466.367	375.374	602.99	165.235
4,2',4'-Trihydroxy-6'-methoxychalcone 4,4'-di-beta-glucoside	Lipids and lipid-like molecules	Polyketides	Flavonoids	1.50273	0	0	0	0	4.46135	4.26395	6.90405	7.06493	5.67357	26.0719	50.2294	40.0259	54.0828	31.4193	101.337	59.8823	154.407	98.9197	357.489
4,4'-dinitrostilbene	Lipids and lipid-like molecules	Polyketides	Aromatic polyketides	0.553816	0.336509	2.12703	0	8.93648	0.644124	1.73869	0.685774	0	0.767147	0.159002	1.88047	0.179277	5.23917	0	15.6738	38.6708	24.4324	35.4741	7.91092
Veronicafolin 3-O-sulfate	Lipids and lipid-like molecules	Polyketides	Flavonoids	0.634781	0	1.14374	0	1	0.334661	2.21693	0.807837	0	0.839858	108.763	275.603	25.8987	296.247	38.2232	44.9021	7.11914	27.4316	39.2594	18.4457
Stemonone	Lipids and lipid-like molecules	Polyketides	Flavonoids	1.68873	3.27292	7.93623	2.2055	15.9899	0.0438377	1.18827	0.540942	0	0.443262	87.4096	106.439	55.5749	112.266	124.642	66.2466	30.9001	51.7615	53.2436	56.6559
Vitexin 2''-O-(2'''-methylbutyryl)	Lipids and lipid-like molecules	Polyketides	Flavonoids	0.145986	0	0	0	2.98241	0	0.359544	0.291185	0	0.162682	82.3348	175.704	69.0073	283.074	51.0259	359.155	525.112	464.951	453.482	522.055
6,7,2',3',4'-Pentamethoxyisoflavone	Lipids and lipid-like molecules	Polyketides	Flavonoids	0	0	0.0425499	0	0	0	0.48594	0	0	0.121485	34.9933	101.273	23.9907	133.511	1.50113	143.235	66.5943	138.199	160.338	182.629
Glabrescione B	Lipids and lipid-like molecules	Polyketides	Flavonoids	0	0.425226	0.0854021	0.00965967	0.0893963	0	1.52284	0.690803	0	0.553411	150.432	168.797	74.1256	172.245	83.6305	320.595	381.025	354.16	365.688	349.334
Astaxanthin	Lipids and lipid-like molecules	Prenol lipids	Tetraterpenoids	10703.3	13311	8679.35	10372.7	10563.6	12243.4	20124.3	9252.45	16290.6	14477.7	22.8561	54.6374	2.45351	63.391	1.05202	4.04475	0	2.83215	4.56479	2.71905
4-Ketoalloxanthin	Lipids and lipid-like molecules	Prenol lipids	Isoprenoids	497.434	597.107	382.099	462.925	484.443	549.65	961.012	415.029	725.198	662.722	7.66115	36.5781	1.9508	39.5918		2.71032	0	1.31936	1.398	1.16912
Acinospesigenin A	Lipids and lipid-like molecules	Prenol lipids	Isoprenoids	9.88249	11.4993	22.0536	11.9392	16.9294	300.082	46.5509	25.7794	291.8	166.053	17.4835	33.9959	15.5778	73.9361	5.50324	95.0208	118.583	100.929	98.4585	91.6549
(5-D-ribonyl)hopane	Lipids and lipid-like molecules	Prenol lipids	Hopanoids	77.6136	107.247	228.235	218.872	193.463	80.5669	321.002	192.766	963.889	389.556	15.0321	24.4994	9.9406	19.7851	1.67868	64.1237	105.635	77.2588	66.9584	72.318
2E,6Z-farnesal	Lipids and lipid-like molecules	Prenol lipids	Isoprenoids	3.11301	2.76257	2.76607	0.759657	4.20157	67.4386	13.2175	82.2693		40.897	9.81635	16.3133	11.4772	12.5983	11.0414	4.82065	4.06283	3.07721	3.42534	0
Bayogenin 3-O-cellobioside	Lipids and lipid-like molecules	Prenol lipids	Isoprenoids	111.606	101.276	373.413	530.944	106.153	48.9561	3.29908	20.1186	32.6663	26.26	2.17766	34.0181	13.7527	23.5944	7.95843	0	0	0	0	0
Oleanolic acid 3-O-beta-D-glucosiduronic acid	Lipids and lipid-like molecules	Prenol lipids	Terpene glycosides	15.2003	13.4893	36.7097	31.2539	29.7652	12.9479	22.4154	12.0068	6.20788	13.3945	5.60615	10.7246	1.03599	4.22872	6.12271	12.0571	9.38146	8.73976	6.18486	7.33565
Farnesol	Lipids and lipid-like molecules	Prenol lipids	Sesquiterpenoids	1.77267	1.05873	1.52234	1.42168	2.21836	2.01224	0.713892	3.20523	0.923581	1.71374	19.993	15.8724	21.7796	9.86385	19.0322	23.1647	26.2955	26.3676	26.7887	29.2217
2-methyl-32,35-anhydrobacteriohopanetetrol	Lipids and lipid-like molecules	Prenol lipids	Hopanoids	0	0	0	0	0.152632	0	0.0848537	0.0978918	0.104448	0.0717984	65.6222	46.1742	42.854	13.513	38.0486	80.0965	105.016	94.1681	88.5671	102.992
Alpha-Tocotrienol	Lipids and lipid-like molecules	Prenol lipids	Quinone and hydroquinone lipids	0	0	0	0	0	0	0	0	0	0	5.21797	0.0183672	6.53672	0.444809	3.65089	10.0589	21.8799	33.9701	30.9314	73.0103
30-(-2-(O-2-hydroxy-ethane)-3-hydroxy-propane)-hopane	Lipids and lipid-like molecules	Prenol lipids	Hopanoids	0	0	0	0	0	0	0	0	0	0	20.9183	15.2346	13.5511	5.48566	12.8794	25.2657	32.073	30.6217	29.786	35.3622
Gibberellin A17	Lipids and lipid-like molecules	Prenol lipids	Diterpenoids	0	6.06e-05	0	0	0.000249198	0	0	1.03547	0	0.258866	0	0	0.646448	0	0	7.38404	63.1475	45.1936	70.8052	39.4378
